# Supplementary material for: 2,6-Diamino­pyridinium 2-carb­oxy­benzoate
Source: Acta Crystallogr Sect E Struct Rep Online. 2010 Aug 28;66(Pt 9):o2433–4. doi: 10.1107/S1600536810032903 (PMC3008098; doi:10.1107/S1600536810032903)
Supplement: Supplementary file 2 [file e-66-o2433-Isup2.hkl]

# 
# h,k,l, Fc-squared, Fo-squared, sigma(Fo-squared) and status flag 
# 
data_I
_shelx_title ' 26phbm in C2/c (100K)' 
_shelx_refln_list_code          4 
_shelx_F_calc_maximum      300.76 
_exptl_crystal_F_000      1152.00 
_reflns_d_resolution_high  0.7696 
 
loop_ 
 _symmetry_equiv_pos_as_xyz 
 'x, y, z' 
 '-x, y, -z+1/2' 
 'x+1/2, y+1/2, z' 
 '-x+1/2, y+1/2, -z+1/2' 
 '-x, -y, -z' 
 'x, -y, z-1/2' 
 '-x+1/2, -y+1/2, -z' 
 'x+1/2, -y+1/2, z-1/2' 
 
_cell_length_a    32.3324 
_cell_length_b     3.7246 
_cell_length_c    24.1835 
_cell_angle_alpha  90.000 
_cell_angle_beta  123.036 
_cell_angle_gamma  90.000 
 
_shelx_F_squared_multiplier     1.000 
 
loop_ 
 _refln_index_h 
 _refln_index_k 
 _refln_index_l 
 _refln_F_squared_calc 
 _refln_F_squared_meas 
 _refln_F_squared_sigma 
 _refln_observed_status 
   6   0   0     1320.71     1450.44     68.09 o 
   8   0   0     3050.59     2941.99     83.40 o 
  10   0   0       50.38        4.36      9.81 o 
  12   0   0    11723.72    13000.85    265.61 o 
  14   0   0     1338.43     1487.12     53.89 o 
  16   0   0     1993.10     2209.85     71.86 o 
  18   0   0      273.19      211.21     27.42 o 
  20   0   0     3349.42     3583.89    106.70 o 
  22   0   0       66.98       25.77     21.92 o 
  24   0   0     4591.19     4726.78    138.62 o 
  26   0   0      499.61      379.88     72.57 o 
  28   0   0     1588.53     1296.89    137.60 o 
  30   0   0       66.26       -4.23     42.09 o 
  32   0   0      275.96      198.49    104.44 o 
  34   0   0       53.05       34.13     52.04 o 
   1   1   0     3193.24     2842.11     82.28 o 
   3   1   0       27.79       13.22     13.26 o 
   5   1   0    22032.08    22836.91    398.60 o 
   7   1   0      598.72      610.49     40.88 o 
   9   1   0      490.05      559.89     59.14 o 
  11   1   0     4540.21     2778.95    129.28 o 
  15   1   0     2780.05     3136.84     74.96 o 
  17   1   0      379.64      410.31     49.39 o 
  19   1   0      134.18      129.80     21.03 o 
  21   1   0       25.03       61.55     19.68 o 
  23   1   0     2973.76     2835.37     85.25 o 
  25   1   0      675.17      756.07     59.48 o 
  27   1   0     1288.62     1201.41     98.67 o 
  29   1   0      404.82      419.62     45.02 o 
  31   1   0      930.41      830.14     62.90 o 
  33   1   0        0.03      -17.99     27.24 o 
   0   2   0       55.16      107.74     35.47 o 
   2   2   0       41.35       76.83     17.73 o 
   4   2   0       11.83       20.02     14.56 o 
   6   2   0     1810.73     1836.29     65.09 o 
   8   2   0      698.10      785.41     49.63 o 
  10   2   0      335.10      403.87     45.43 o 
  12   2   0     2367.46     2590.43    102.35 o 
  14   2   0      383.65      336.26     51.57 o 
  16   2   0        0.49        4.34     21.79 o 
  18   2   0      148.40      172.42     55.98 o 
  20   2   0      992.63      914.06     77.84 o 
  22   2   0       14.35        5.87     26.24 o 
  24   2   0      253.42      235.50     51.00 o 
  26   2   0       77.22       59.53     41.88 o 
  28   2   0        8.66       52.23     42.11 o 
  30   2   0      666.64      770.08     88.65 o 
  32   2   0      646.20      753.27    128.72 o 
   1   3   0       85.92      132.48     32.12 o 
   3   3   0        2.51       14.48     17.59 o 
   5   3   0     1094.14     1060.91     80.70 o 
   7   3   0       76.52       64.87     30.74 o 
   9   3   0       18.01        9.47     19.07 o 
  11   3   0       35.22       77.10     31.07 o 
  13   3   0        1.11       20.87     26.88 o 
  15   3   0       32.16       52.79     31.94 o 
  17   3   0     1329.24     1244.23     96.94 o 
  19   3   0     2878.11     3115.54    140.89 o 
  21   3   0     1321.50     1734.73    123.40 o 
  23   3   0        5.28      -19.17     32.31 o 
  25   3   0       97.32      158.64     47.71 o 
  27   3   0        2.58        1.50     54.21 o 
   0   4   0       26.17       16.13     30.32 o 
   2   4   0      445.55      540.32     83.63 o 
   4   4   0        0.13       -0.12     21.11 o 
   6   4   0     1620.13     1676.53    117.37 o 
   8   4   0      104.85       51.92     30.67 o 
  10   4   0      408.03      471.61     68.37 o 
  12   4   0       57.34       32.17     38.88 o 
  14   4   0       46.99       24.01     37.07 o 
  16   4   0       56.95       67.26     56.96 o 
  18   4   0     1005.96      905.86    132.87 o 
 -35   1   1       62.84       65.30     34.25 o 
 -33   1   1       31.89       32.64     28.18 o 
 -31   1   1       58.02       64.28     29.14 o 
 -29   1   1       59.88       28.86     25.15 o 
 -27   1   1      199.21      159.37     30.44 o 
 -25   1   1      535.70      527.94     43.18 o 
 -23   1   1        0.48      -10.54     21.55 o 
 -21   1   1       97.27       68.32     20.32 o 
 -19   1   1      867.56      941.87     56.26 o 
 -17   1   1     3619.46     3142.54     89.88 o 
 -15   1   1      506.77      609.84     35.30 o 
 -13   1   1     1342.77     1633.07     45.69 o 
 -11   1   1     6132.73     6670.64    171.71 o 
  -7   1   1     4303.74     4494.90    120.71 o 
  -5   1   1    15878.96    15681.94    280.41 o 
  -3   1   1     1665.79     1543.88     46.32 o 
  -1   1   1     4405.65     4452.23    115.79 o 
   1   1   1    33117.68    32569.75    678.14 o 
   3   1   1     6879.79     6487.35    129.52 o 
   5   1   1       39.94       16.96     23.37 o 
   9   1   1      616.23        7.50      9.02 o 
  11   1   1      302.96      417.97     38.28 o 
  13   1   1      929.01     1053.91     37.33 o 
  15   1   1      924.54      862.28     38.93 o 
  17   1   1      849.75      794.73     42.13 o 
  19   1   1      401.43      504.87     36.77 o 
  21   1   1     1307.24     1222.50     56.78 o 
  23   1   1      385.80      391.42     37.55 o 
  25   1   1      396.14      294.42     46.58 o 
  27   1   1      306.61      396.26     42.58 o 
  29   1   1       67.07       75.43     28.57 o 
  31   1   1       72.15       13.16     27.13 o 
  33   1   1      708.14      736.51     63.36 o 
 -32   2   1        0.06      -24.86     34.80 o 
 -30   2   1       64.69       25.77     40.76 o 
 -28   2   1      452.64      450.15     80.34 o 
 -26   2   1       19.57       -8.99     33.96 o 
 -24   2   1       67.62       42.27     33.15 o 
 -22   2   1      722.85      714.61    106.19 o 
 -20   2   1        2.25       19.10     26.08 o 
 -18   2   1     1436.58     1420.68     81.68 o 
 -16   2   1        8.33        9.81     22.39 o 
 -14   2   1      117.01      294.49     42.65 o 
 -12   2   1      185.95      168.69     50.31 o 
 -10   2   1      165.33      271.73     37.36 o 
  -8   2   1        0.34      -11.32     12.71 o 
  -6   2   1       27.23        2.21     13.19 o 
  -4   2   1     1084.90     1160.65     49.13 o 
  -2   2   1     1877.44     1962.82     64.75 o 
   0   2   1     1881.82     1974.38     80.60 o 
   2   2   1      587.91      627.28     41.72 o 
   4   2   1     7992.63     8460.21    180.31 o 
   6   2   1     5899.82     6509.44    149.84 o 
   8   2   1       19.75       20.43     16.15 o 
  10   2   1      246.62      358.87     43.28 o 
  12   2   1     1827.30     1898.81    104.74 o 
  14   2   1      120.11       61.08     25.24 o 
  16   2   1       83.82       70.02     29.09 o 
  18   2   1       47.79       54.55     32.81 o 
  20   2   1     1858.71     2073.52    103.80 o 
  22   2   1      208.18      202.46     73.63 o 
  24   2   1      431.69      534.87     71.54 o 
  26   2   1        1.87      -29.06     28.34 o 
  28   2   1      161.67      249.61     53.37 o 
  30   2   1        0.58       -7.85     39.24 o 
 -27   3   1       92.05      106.28     46.90 o 
 -25   3   1      260.05      314.30     60.09 o 
 -23   3   1      503.82      533.38     73.89 o 
 -21   3   1        0.37        9.44     32.97 o 
 -19   3   1     2760.13     2735.85    283.79 o 
 -17   3   1       23.99       32.08     31.84 o 
 -15   3   1      275.37      271.30     46.96 o 
 -13   3   1      718.38      754.18    149.56 o 
 -11   3   1      678.78      791.48     72.65 o 
  -9   3   1      510.29      601.12     51.28 o 
  -7   3   1       41.74       63.49     22.20 o 
  -5   3   1      675.35      641.06     50.50 o 
  -3   3   1      556.55      562.62     47.82 o 
  -1   3   1        0.50       -6.29     13.70 o 
   1   3   1      702.05      709.43     53.28 o 
   3   3   1        6.83       20.74     19.43 o 
   5   3   1      200.19      137.83     29.67 o 
   7   3   1     2753.12     2765.28    134.69 o 
   9   3   1       32.60        1.82     20.56 o 
  11   3   1      454.24      506.10     60.85 o 
  13   3   1      421.87      321.08     52.27 o 
  15   3   1       12.14       29.89     29.78 o 
  17   3   1      178.85      138.88     43.18 o 
  19   3   1     1819.18     1918.13    109.71 o 
  21   3   1        6.50        6.85     34.39 o 
  23   3   1      157.36      158.19     73.83 o 
  25   3   1      281.38      304.11     94.42 o 
 -20   4   1      397.20      483.89    104.74 o 
 -18   4   1      169.75       90.76     61.21 o 
 -16   4   1      651.98      767.45    177.05 o 
 -14   4   1       27.03       31.68     40.06 o 
 -12   4   1       42.40       69.67     41.05 o 
 -10   4   1      131.58      109.56     57.63 o 
  -8   4   1       70.52       64.75     31.70 o 
  -6   4   1       40.19       17.61     41.11 o 
  -4   4   1       31.32       30.22     23.37 o 
  -2   4   1       56.27       27.24     22.86 o 
   0   4   1       51.55       40.66     23.23 o 
   2   4   1      788.30      710.20     57.63 o 
   4   4   1       36.14       21.84     23.80 o 
   6   4   1      221.95      222.34     42.22 o 
   8   4   1      230.19      213.83     41.52 o 
  10   4   1      370.23      323.86     58.38 o 
  12   4   1      243.65      168.23     66.38 o 
  14   4   1      742.50      735.95    117.33 o 
  16   4   1        8.97       76.66     61.17 o 
  18   4   1      159.20       94.40     68.09 o 
 -36   0   2        7.63      -34.49     47.85 o 
 -34   0   2      572.39      552.62    195.42 o 
 -32   0   2      793.18      526.51     45.39 o 
 -30   0   2      744.80      702.84    109.31 o 
 -28   0   2      686.07      936.31    115.91 o 
 -26   0   2     1989.39     1728.95    128.14 o 
 -24   0   2     1466.55     1435.23    111.47 o 
 -22   0   2     1891.07     2207.92    133.97 o 
 -20   0   2       45.07       80.92     52.29 o 
 -18   0   2    13492.70    15202.61    317.72 o 
 -16   0   2     4972.62     6148.79    145.96 o 
 -14   0   2     4210.90     4279.33    106.64 o 
 -12   0   2      310.79      335.15     31.53 o 
  -6   0   2    30382.10    29038.28    842.21 o 
   4   0   2     4841.43     4474.38     95.00 o 
   6   0   2     8436.00     7563.18    155.14 o 
   8   0   2      990.36     1230.66     41.95 o 
  10   0   2     5330.88     5515.40    125.01 o 
  12   0   2      522.15      514.54     33.48 o 
  14   0   2      944.46     1237.95     53.03 o 
  16   0   2      656.58      555.99     46.21 o 
  18   0   2      133.95      143.04     25.77 o 
  20   0   2        7.89       34.17     20.80 o 
  22   0   2     1237.74     1094.81     62.43 o 
  24   0   2     3094.34     3036.99    106.99 o 
  26   0   2     7804.64     7549.42    200.94 o 
  28   0   2       90.77      107.78     54.74 o 
  30   0   2     1059.92      961.16    123.14 o 
  32   0   2      858.57     1167.11    144.67 o 
 -35   1   2        1.22      -44.17     34.48 o 
 -33   1   2       45.37       61.61     30.47 o 
 -31   1   2        7.05       38.90     25.88 o 
 -29   1   2     2191.55     2229.42     82.80 o 
 -27   1   2      414.32      359.61     39.48 o 
 -25   1   2      201.84      182.10     28.54 o 
 -23   1   2      547.99      463.84     37.70 o 
 -21   1   2      182.69      264.80     32.21 o 
 -19   1   2       14.91        1.13     12.98 o 
 -17   1   2     3585.56     3791.45     87.86 o 
 -15   1   2     1624.98     1846.85     58.84 o 
 -13   1   2     2080.47     2075.41     52.28 o 
 -11   1   2     1725.41     1991.34     73.37 o 
  -7   1   2     4765.03     4624.06    122.38 o 
  -5   1   2    90456.95    90592.81   1500.28 o 
  -3   1   2      352.05      232.57     19.45 o 
  -1   1   2     3913.90     4096.67    107.66 o 
   1   1   2    29580.49    29185.06    609.62 o 
   3   1   2      297.71      119.50     28.58 o 
   7   1   2      467.21      470.91     48.83 o 
   9   1   2      254.24      294.65     45.09 o 
  11   1   2      250.78      182.75     20.40 o 
  13   1   2     2257.92     2294.97     59.74 o 
  15   1   2       14.36       -2.11     11.56 o 
  17   1   2       70.60       86.85     18.61 o 
  19   1   2      837.52      893.72     46.45 o 
  21   1   2      105.50      161.30     41.27 o 
  23   1   2      114.76      154.03     26.95 o 
  25   1   2      607.84      630.35     48.33 o 
  27   1   2      844.85      879.26     67.10 o 
  29   1   2       21.95        2.22     25.46 o 
  31   1   2       12.04       -5.18     25.32 o 
 -32   2   2        0.94       30.18     37.84 o 
 -30   2   2        9.79      -25.85     30.98 o 
 -28   2   2      286.05      314.91     56.95 o 
 -26   2   2      493.88      482.34     65.36 o 
 -24   2   2       20.45        0.64     28.20 o 
 -22   2   2     1110.84     1009.87     83.93 o 
 -20   2   2       30.48       66.74     29.55 o 
 -18   2   2      433.38      542.40     80.28 o 
 -16   2   2      261.11      268.76     74.43 o 
 -14   2   2      223.00      303.39     48.01 o 
 -12   2   2      581.84      669.04     85.25 o 
 -10   2   2        0.94        1.19     16.76 o 
  -8   2   2      993.09     1035.68     72.35 o 
  -6   2   2    18010.59    18324.76    342.80 o 
  -4   2   2     2556.80     2728.21     79.08 o 
  -2   2   2     1290.81     1343.86     52.24 o 
   0   2   2     3315.02     3350.57    111.46 o 
   2   2   2     2364.12     2213.29     70.72 o 
   4   2   2     5997.89     6297.50    144.49 o 
   6   2   2      512.92      543.41     41.12 o 
   8   2   2     1631.36     1662.48     64.64 o 
  10   2   2       26.50       36.29     21.68 o 
  14   2   2     3937.32     3548.82    556.90 o 
  16   2   2     1250.24     1547.16     83.61 o 
  18   2   2     4187.51     4349.85    310.04 o 
  20   2   2      173.79      219.80     72.74 o 
  22   2   2     1880.98     2017.44    173.88 o 
  24   2   2       39.29       61.72     36.87 o 
  26   2   2        0.08      -17.84     32.22 o 
  28   2   2       49.01       46.91     41.05 o 
  30   2   2        0.77       11.30     55.96 o 
 -29   3   2      235.16      307.60    112.39 o 
 -27   3   2      162.53      128.18     48.82 o 
 -25   3   2      213.49       88.80     44.30 o 
 -23   3   2     1079.56     1432.77    113.26 o 
 -21   3   2      402.41      405.31     62.70 o 
 -19   3   2      775.23      863.49     83.65 o 
 -17   3   2      297.17      276.26     95.81 o 
 -15   3   2      169.22      100.90     35.44 o 
 -13   3   2       83.73       48.93     37.14 o 
 -11   3   2     1786.71     1680.85    119.76 o 
  -9   3   2        0.04       -6.26     17.40 o 
  -7   3   2      257.30      337.52     42.14 o 
  -5   3   2       17.58       11.32     18.33 o 
  -3   3   2      395.67      344.20     37.47 o 
  -1   3   2       54.49       60.82     18.08 o 
   1   3   2      131.89      113.44     25.88 o 
   3   3   2      957.12     1011.73     65.20 o 
   5   3   2        2.99       -5.41     18.32 o 
   7   3   2     1243.20     1390.36     82.40 o 
   9   3   2       94.87       89.65     27.62 o 
  11   3   2        7.37       14.28     27.54 o 
  13   3   2      255.80      336.59     53.12 o 
  15   3   2       51.34       57.84     54.03 o 
  17   3   2        0.03      -15.95     29.32 o 
  19   3   2      511.36      602.96     84.81 o 
  21   3   2      202.57      286.18     84.29 o 
  23   3   2       45.77       46.38     59.29 o 
  25   3   2      959.49      879.68    139.55 o 
 -20   4   2        0.05       18.67     42.39 o 
 -18   4   2      825.96      800.93     90.22 o 
 -16   4   2       21.99       89.20     44.76 o 
 -14   4   2       29.99       19.16     36.42 o 
 -12   4   2      229.25      311.42     73.69 o 
 -10   4   2      374.87      379.35    114.75 o 
  -8   4   2      226.23      231.14     54.62 o 
  -6   4   2      386.07      367.01     62.73 o 
  -4   4   2      205.20      190.40     31.91 o 
  -2   4   2       13.83        3.21     21.19 o 
   0   4   2       38.11       26.23     23.01 o 
   2   4   2        2.80      -15.85     19.68 o 
   4   4   2      160.31      104.09     27.71 o 
   6   4   2       29.09        8.65     27.59 o 
   8   4   2      289.55      239.00     69.69 o 
  10   4   2      186.01      159.50     69.69 o 
  12   4   2      287.21      311.64     82.17 o 
  14   4   2        7.29       78.16     58.54 o 
  16   4   2      847.16      882.22    132.39 o 
  18   4   2        0.74       91.38     64.38 o 
 -35   1   3      245.42      243.23     82.02 o 
 -33   1   3      405.10      305.67     42.90 o 
 -31   1   3       44.04       74.99     27.15 o 
 -29   1   3      800.09      640.16     86.78 o 
 -27   1   3       14.36       17.89     19.84 o 
 -25   1   3      544.64      483.60     40.68 o 
 -23   1   3       23.50       14.93     16.77 o 
 -21   1   3       23.54       16.85     23.74 o 
 -19   1   3     3829.73     4160.74    112.56 o 
 -17   1   3     3990.71     4645.29    101.42 o 
 -15   1   3      902.30     1121.13     38.73 o 
 -13   1   3     1841.94     1930.05     74.22 o 
 -11   1   3      930.36     1100.65     52.90 o 
  -9   1   3       83.33       45.62     57.90 o 
  -7   1   3     7499.38     7152.42    317.53 o 
  -5   1   3    30581.71    31354.94    654.66 o 
  -3   1   3      825.38      836.10     31.13 o 
   3   1   3     3246.93     3710.61    101.97 o 
   5   1   3      100.82       44.61     23.74 o 
   7   1   3     6824.66     7090.01    175.33 o 
   9   1   3       12.13       -0.13     12.20 o 
  11   1   3       31.89       17.68     10.66 o 
  13   1   3     5408.07     5463.35    112.65 o 
  15   1   3     1937.73     1877.44     57.58 o 
  17   1   3       27.32        8.11     13.73 o 
  19   1   3     1862.35     1744.02     62.01 o 
  21   1   3     2659.81     2831.07     98.92 o 
  23   1   3      726.11      757.36     56.88 o 
  25   1   3      243.71      190.90     32.50 o 
  27   1   3      334.10      302.95     38.96 o 
  29   1   3       24.05       30.97     26.46 o 
  31   1   3     1377.65     1636.37     84.00 o 
 -34   2   3      372.70      306.02     46.43 o 
 -32   2   3       55.15       -1.88     35.07 o 
 -30   2   3       24.49        6.61     55.86 o 
 -28   2   3        4.41       -8.05     30.05 o 
 -26   2   3      432.45      440.24     61.47 o 
 -24   2   3     1093.91     1092.58     91.21 o 
 -22   2   3       33.22       55.71     29.21 o 
 -20   2   3       26.28       26.01     25.39 o 
 -18   2   3      515.33      568.77     57.68 o 
 -16   2   3      762.37      779.04     66.52 o 
 -14   2   3     4388.66     4841.15    153.64 o 
 -12   2   3     2223.44     2365.52     95.05 o 
 -10   2   3     7362.52     7670.27    207.19 o 
  -8   2   3     2753.91     2806.54     82.81 o 
  -6   2   3     6214.18     6144.19    147.64 o 
  -4   2   3      340.00      306.78     41.51 o 
  -2   2   3      547.83      655.07     41.49 o 
   0   2   3      954.65      859.99     55.01 o 
   2   2   3      580.01      681.84     43.85 o 
   4   2   3      399.00      460.49     37.72 o 
   6   2   3       42.26       39.51     23.03 o 
   8   2   3      182.76      245.33     55.29 o 
  12   2   3       78.70       31.92     35.29 o 
  14   2   3      178.04      138.71     50.11 o 
  16   2   3      736.82      748.78     67.16 o 
  18   2   3       38.47       54.58     30.56 o 
  20   2   3     2957.07     3152.16    133.68 o 
  22   2   3        3.39        7.40     30.94 o 
  24   2   3      893.28     1015.33    221.00 o 
  26   2   3     2222.50     1990.44    117.36 o 
  28   2   3      808.85      731.26    126.73 o 
 -29   3   3      244.97      245.23    103.92 o 
 -27   3   3       56.41       28.84     65.04 o 
 -25   3   3       62.41      100.60     43.62 o 
 -23   3   3     1569.77     1587.83    233.71 o 
 -21   3   3     1250.35     1386.00    108.65 o 
 -19   3   3      114.95      138.81     41.66 o 
 -17   3   3     1354.51     1335.43     99.60 o 
 -15   3   3       50.06       51.11     31.72 o 
 -13   3   3      262.06      333.92     75.64 o 
 -11   3   3      305.56      266.09     45.18 o 
  -9   3   3     1988.07     2050.90     80.77 o 
  -7   3   3       33.08       47.50     21.32 o 
  -5   3   3      556.85      697.90     52.86 o 
  -3   3   3     2576.46     2596.96     88.17 o 
  -1   3   3     1070.57     1024.77     94.66 o 
   1   3   3     1389.03     1491.56     67.28 o 
   3   3   3      109.89      189.70     31.88 o 
   5   3   3       34.78       38.96     22.72 o 
   7   3   3     1133.02     1099.78     70.75 o 
   9   3   3      910.27     1045.03     71.02 o 
  11   3   3      156.63      199.73     44.57 o 
  13   3   3      349.86      358.68     62.43 o 
  15   3   3       56.20       25.91     31.44 o 
  17   3   3        1.10       29.77     48.88 o 
  19   3   3        4.37       46.55     51.97 o 
  21   3   3        2.82      -60.54     43.33 o 
  23   3   3      337.29      390.22    103.42 o 
  25   3   3     1147.79     1217.86    161.92 o 
 -20   4   3      597.94      619.93    148.41 o 
 -18   4   3       20.54      -20.36     36.42 o 
 -16   4   3      247.50      179.68     49.80 o 
 -14   4   3     1794.11     1848.45    117.27 o 
 -12   4   3       18.31        8.27     33.11 o 
 -10   4   3        2.23      -29.91     30.17 o 
  -8   4   3      226.77      124.91     34.44 o 
  -6   4   3      313.96      331.23     45.78 o 
  -4   4   3      100.61      101.74     29.39 o 
  -2   4   3       39.91       -2.20     19.87 o 
   0   4   3      112.45       91.01     26.91 o 
   2   4   3     1376.47     1266.93     80.14 o 
   4   4   3       90.94       31.41     71.22 o 
   6   4   3        3.85       11.56     34.70 o 
   8   4   3       75.51       55.34     38.82 o 
  10   4   3       83.51       90.05     63.99 o 
  12   4   3      191.31      158.43     66.99 o 
  14   4   3       28.10       27.08     54.65 o 
  16   4   3        6.25       12.91     54.76 o 
 -36   0   4       24.20       31.92     25.39 o 
 -34   0   4       60.23       42.95     23.81 o 
 -32   0   4     1163.43      859.26    150.86 o 
 -30   0   4      298.16      243.49     32.11 o 
 -28   0   4     3714.73     3435.43    192.80 o 
 -26   0   4        8.67      -26.57     25.11 o 
 -24   0   4     1620.31     1434.08    106.58 o 
 -22   0   4      437.34      303.27     55.03 o 
 -20   0   4     2271.41     2342.77    128.18 o 
 -18   0   4      133.64       48.72     24.47 o 
 -16   0   4    42360.51        5.34     11.62 o 
 -14   0   4      135.88       31.24     16.78 o 
 -12   0   4      341.84      324.92     41.68 o 
 -10   0   4     7987.41     7211.39    238.41 o 
  -8   0   4    11470.19    11785.51    360.96 o 
  -6   0   4     5013.59     4642.82     96.95 o 
  -4   0   4    34903.07    35212.11    858.58 o 
  -2   0   4     1271.33     1112.98     38.40 o 
   0   0   4        2.35      -17.02      9.62 o 
   2   0   4    13979.61    13951.06    267.76 o 
   4   0   4    15650.48    15833.96    306.73 o 
   6   0   4     2083.17     2140.40     58.40 o 
   8   0   4    29784.20    29837.72    748.07 o 
  10   0   4     2151.96     1985.35     61.45 o 
  12   0   4      166.48      292.70     27.78 o 
  14   0   4       93.83       90.29     20.99 o 
  16   0   4     2204.97     2142.33     88.16 o 
  18   0   4      845.23      878.98     85.87 o 
  20   0   4       90.29       79.65     33.96 o 
  22   0   4     4715.02     4748.87    140.35 o 
  24   0   4      637.62      657.60    129.21 o 
  26   0   4       64.01       44.33     28.60 o 
  28   0   4        1.33      -28.61     25.27 o 
  30   0   4      132.62      150.76     64.63 o 
  32   0   4       29.53       -3.78     51.71 o 
 -37   1   4       32.61        1.13     37.82 o 
 -35   1   4       74.95       92.22     45.22 o 
 -33   1   4      552.11      667.30     80.67 o 
 -31   1   4     1257.71     1198.05     70.90 o 
 -29   1   4      494.10      401.16     42.43 o 
 -27   1   4       32.27       22.95     20.82 o 
 -25   1   4       53.74       74.02     23.42 o 
 -23   1   4        8.49       43.77     17.21 o 
 -21   1   4     3147.11     3509.52    104.93 o 
 -19   1   4     1516.89     1555.88     52.31 o 
 -17   1   4       69.46       37.23     15.02 o 
 -15   1   4      966.94     1042.49     76.23 o 
 -13   1   4       20.02       58.54     19.33 o 
 -11   1   4        0.74        8.35     13.41 o 
  -9   1   4      150.83       46.69     46.57 o 
  -3   1   4    38980.95    38310.18    781.97 o 
  -1   1   4    29758.12    29711.40    894.32 o 
   1   1   4        0.73       -0.19     11.15 o 
   3   1   4      340.95      368.37     29.73 o 
   5   1   4     2332.82     2425.87     66.07 o 
   7   1   4      773.31      786.11     42.84 o 
   9   1   4      930.34     1078.59     40.98 o 
  11   1   4        0.74      -17.66      8.83 o 
  13   1   4      106.93      104.15     17.15 o 
  15   1   4       24.87       41.57     15.13 o 
  17   1   4       33.91       22.05     16.13 o 
  19   1   4     1018.68      954.09     60.29 o 
  21   1   4      393.66      396.88     36.96 o 
  23   1   4       57.97       65.46     24.13 o 
  25   1   4      429.15      526.61     47.79 o 
  27   1   4     1308.39     1379.31     76.91 o 
  29   1   4       55.50      100.22     35.77 o 
  31   1   4       80.17       71.43     33.53 o 
 -34   2   4       24.91      -11.10     28.32 o 
 -32   2   4      154.79      141.79     46.58 o 
 -30   2   4       36.38       44.05     35.35 o 
 -28   2   4      525.65      539.82     69.26 o 
 -26   2   4      223.38      283.20     50.49 o 
 -24   2   4      374.76      244.84     47.12 o 
 -22   2   4     2199.14     2194.95    106.35 o 
 -20   2   4       49.05       61.28     62.90 o 
 -18   2   4      136.94       62.63     68.94 o 
 -16   2   4      309.76      319.84     44.37 o 
 -14   2   4      717.31      750.46     62.91 o 
 -12   2   4     6110.97     6296.22    208.83 o 
 -10   2   4     4214.37     4562.06    147.76 o 
  -8   2   4     3145.75     3097.96    107.37 o 
  -6   2   4      417.97      402.47     32.99 o 
  -4   2   4      127.33      142.12     21.35 o 
  -2   2   4      146.25      136.85     20.44 o 
   0   2   4     1435.31     1461.72    105.86 o 
   2   2   4      424.69      536.80     52.26 o 
   4   2   4      116.63       74.60     18.48 o 
   6   2   4      665.62      855.60     49.09 o 
  10   2   4       25.74       17.87     18.61 o 
  12   2   4     1042.77     1045.45    211.69 o 
  14   2   4     4874.61     5304.41    387.31 o 
  16   2   4        1.47       -5.40     31.76 o 
  18   2   4      302.17      273.44     47.80 o 
  20   2   4     4129.97     4346.04    163.47 o 
  22   2   4      135.19      102.30     40.61 o 
  24   2   4      830.84      850.15    128.97 o 
  26   2   4        8.50       11.04     53.33 o 
  28   2   4      304.23      260.48     90.92 o 
 -29   3   4       50.16       65.48     55.47 o 
 -27   3   4       38.65       23.37     38.65 o 
 -25   3   4     1564.46     1402.02    205.17 o 
 -23   3   4       90.94      120.18     44.88 o 
 -21   3   4      442.75      579.64     99.97 o 
 -19   3   4      469.32      463.58     64.88 o 
 -17   3   4       12.39        7.74     27.97 o 
 -15   3   4       44.98        3.09     25.45 o 
 -13   3   4      360.57      429.88     55.33 o 
 -11   3   4     3980.79     4098.23    149.63 o 
  -9   3   4     3046.37     3195.76    126.62 o 
  -7   3   4      503.30      662.65     52.31 o 
  -5   3   4       32.52       33.80     20.48 o 
  -3   3   4      188.92      166.56     28.00 o 
  -1   3   4     2280.89     2273.30     73.79 o 
   1   3   4        0.33       19.32     16.15 o 
   3   3   4      345.17      375.01     41.00 o 
   5   3   4      808.69      901.49    131.37 o 
   7   3   4        8.12       31.84     27.48 o 
   9   3   4       77.98       74.33     27.57 o 
  11   3   4       32.86       28.89     29.71 o 
  13   3   4     2074.50     2167.43    163.87 o 
  15   3   4      262.64      203.66     69.93 o 
  17   3   4      855.77      893.71    128.18 o 
  19   3   4       23.34       45.69     53.02 o 
  21   3   4      242.70      325.74     92.93 o 
  23   3   4        3.76       72.31     62.21 o 
 -22   4   4     1218.21     1147.86    149.18 o 
 -20   4   4       28.22       55.71     47.06 o 
 -18   4   4      516.88      454.60    105.18 o 
 -16   4   4      164.38      102.58     45.68 o 
 -14   4   4        0.55        6.72     35.44 o 
 -12   4   4      816.92      916.73    118.27 o 
 -10   4   4        1.59      -34.42     30.07 o 
  -8   4   4       91.29       42.43     29.08 o 
  -6   4   4      668.71      683.28    100.06 o 
  -4   4   4       80.69       94.45     27.10 o 
  -2   4   4      194.65      189.79     40.63 o 
   0   4   4        7.10       -6.03     21.40 o 
   2   4   4        0.77      -31.71     27.79 o 
   4   4   4        0.61      -33.41     36.33 o 
   6   4   4        2.45       -3.49     33.69 o 
   8   4   4       96.01      107.63     47.69 o 
  10   4   4       41.68       24.87     50.96 o 
  12   4   4      275.68      288.83     82.93 o 
  14   4   4      107.16       69.63     59.55 o 
  16   4   4       46.83      146.24     73.87 o 
 -37   1   5      184.23      173.48     93.34 o 
 -35   1   5        0.92        3.48     35.23 o 
 -33   1   5      647.00      676.96     79.86 o 
 -31   1   5       25.11      -12.19     21.17 o 
 -29   1   5       13.42       24.15     22.07 o 
 -27   1   5     1207.17     1085.59     57.96 o 
 -25   1   5        0.64        3.20     15.56 o 
 -23   1   5      977.46     1074.85     52.94 o 
 -21   1   5     1729.21     1883.57     66.85 o 
 -19   1   5     1976.15     1918.33     58.79 o 
 -17   1   5       37.48        5.03     10.91 o 
 -15   1   5      856.48      965.61     35.35 o 
 -13   1   5     1104.97     1136.00     55.52 o 
 -11   1   5     3958.55     4030.31    115.40 o 
  -5   1   5     5766.18     5226.65    254.97 o 
  -3   1   5     7120.06     6631.05    239.55 o 
  -1   1   5     1049.05     1315.49     85.57 o 
   3   1   5     1896.46     2124.56    103.08 o 
   5   1   5     3706.02     4191.09     97.27 o 
   7   1   5     4336.64     4432.46    122.50 o 
   9   1   5      382.72      357.13     27.67 o 
  11   1   5      971.48     1081.15     50.30 o 
  13   1   5     2949.74     2870.21     73.47 o 
  15   1   5     3896.98     3923.98     94.39 o 
  17   1   5     3735.01     3796.55     96.67 o 
  19   1   5     1486.08     1545.80     63.02 o 
  21   1   5     1397.10     1364.47     64.79 o 
  23   1   5      409.42      512.52     45.08 o 
  25   1   5        3.56       12.39     24.67 o 
  27   1   5      659.80      632.70     73.59 o 
  29   1   5       11.56       23.83     33.69 o 
 -34   2   5      506.88      526.16     76.83 o 
 -32   2   5        0.45       34.55     36.41 o 
 -30   2   5        1.00       13.39     33.48 o 
 -28   2   5      281.27      156.35     44.31 o 
 -26   2   5       98.41      117.26     39.34 o 
 -24   2   5      374.71      395.69     66.52 o 
 -22   2   5     1281.48     1345.26     88.58 o 
 -20   2   5       59.60       47.33     26.81 o 
 -18   2   5      145.16      186.40     36.39 o 
 -16   2   5     1485.39     1578.62     79.64 o 
 -14   2   5       55.55       18.44     19.83 o 
 -12   2   5     4016.09     4031.10    134.97 o 
 -10   2   5     1958.26     1825.16     79.17 o 
  -8   2   5      144.20      122.92     26.22 o 
  -6   2   5     5861.10     6244.40    138.19 o 
  -4   2   5     6107.09     5680.14    158.68 o 
  -2   2   5     1047.31      816.42     51.49 o 
   0   2   5     1617.08     1671.48     80.16 o 
   2   2   5     2212.68     2276.68     95.35 o 
   4   2   5       98.51       19.69     22.84 o 
   6   2   5      162.23       54.93     69.59 o 
   8   2   5      141.73       19.17     20.64 o 
  10   2   5       49.37       25.14     43.53 o 
  12   2   5     3183.28     3265.85    141.68 o 
  14   2   5     2187.94     2435.76    140.69 o 
  16   2   5     1618.83     1706.17     91.13 o 
  18   2   5      190.36      176.35     41.56 o 
  20   2   5     1094.51     1302.76    148.05 o 
  22   2   5       40.58       64.35     55.91 o 
  24   2   5      511.65      656.28    122.68 o 
  26   2   5      109.29      177.67     76.52 o 
 -29   3   5      221.13      222.37     55.13 o 
 -27   3   5      111.53       90.46     43.75 o 
 -25   3   5      682.29      795.70    150.86 o 
 -23   3   5     2001.31     2076.67    123.86 o 
 -21   3   5        3.47       -9.76     28.94 o 
 -19   3   5     2473.63     2610.50    123.89 o 
 -17   3   5     1818.05     1728.75    126.78 o 
 -15   3   5      609.34      718.25    126.65 o 
 -13   3   5      488.57      567.00     81.79 o 
 -11   3   5     1298.07     1548.33    146.04 o 
  -9   3   5      753.70      796.74     83.30 o 
  -7   3   5      148.98      147.24     28.33 o 
  -5   3   5     1015.53     1054.82     56.96 o 
  -3   3   5       16.39       16.65     19.86 o 
  -1   3   5     1009.25     1055.26     50.48 o 
   1   3   5       69.76       52.95     18.89 o 
   3   3   5        1.22       -0.89     18.72 o 
   5   3   5      342.93      483.96     47.78 o 
   7   3   5       94.40       76.17     30.27 o 
   9   3   5     1384.53     1670.98    230.29 o 
  11   3   5       86.48       29.25     45.72 o 
  13   3   5      145.10      203.29     66.50 o 
  15   3   5       14.06       25.28     49.62 o 
  17   3   5        0.02      -24.60     41.63 o 
  19   3   5      464.08      453.43    103.61 o 
  21   3   5       23.82       18.29     55.86 o 
  23   3   5      393.75      357.98    102.56 o 
 -22   4   5       51.26       83.15     49.74 o 
 -20   4   5      181.10      114.23     47.73 o 
 -18   4   5       24.22       29.65     46.34 o 
 -16   4   5      646.26      509.30     72.58 o 
 -14   4   5     1060.67     1328.30    109.69 o 
 -12   4   5      145.97      109.01     43.08 o 
 -10   4   5      454.91      422.51     61.75 o 
  -8   4   5      275.00      366.42     57.93 o 
  -6   4   5      438.81      367.22     46.33 o 
  -4   4   5       23.25       10.50     22.94 o 
  -2   4   5        4.39       -7.22     31.54 o 
   0   4   5       16.14       35.99     35.53 o 
   2   4   5      427.31      418.66     65.92 o 
   4   4   5      141.98       77.73     50.89 o 
   6   4   5      270.95      262.09     56.25 o 
   8   4   5      157.67      199.89     55.02 o 
  10   4   5       73.48       63.06     57.11 o 
  12   4   5      101.21       90.18     59.67 o 
  14   4   5      138.37      240.26     83.77 o 
 -38   0   6       22.36       15.88     55.69 o 
 -36   0   6      494.25      319.94     78.78 o 
 -34   0   6      262.44      178.92     31.75 o 
 -32   0   6       54.64       20.21     21.05 o 
 -30   0   6      527.60      546.50     44.34 o 
 -28   0   6      514.51      394.82     68.70 o 
 -26   0   6      834.52      938.73     50.26 o 
 -24   0   6     1690.20       -1.64     18.30 o 
 -22   0   6       22.89       -5.71     13.05 o 
 -20   0   6      204.92      269.95     47.64 o 
 -18   0   6     8962.12     9087.01    321.14 o 
 -16   0   6     4147.59     4395.60    177.38 o 
 -14   0   6     4032.36     4376.87    170.87 o 
 -12   0   6        3.55       -0.41      9.26 o 
 -10   0   6     1207.56     1098.80     37.11 o 
  -8   0   6     1640.59     2145.16     55.15 o 
  -6   0   6    21069.20    20921.21    398.86 o 
  -4   0   6    17694.48    17953.30    447.89 o 
  -2   0   6     1272.45     1154.37     45.53 o 
   0   0   6     1792.57     1454.62     35.47 o 
   2   0   6     1545.31     1666.95     47.33 o 
   4   0   6     6573.63     7196.45    151.74 o 
   6   0   6     9344.15     9459.49    197.52 o 
   8   0   6     2317.75     2609.71     74.11 o 
  10   0   6      918.83      991.90     44.46 o 
  12   0   6      427.49      455.08     68.16 o 
  14   0   6     6907.15     6729.81    162.98 o 
  16   0   6     3040.19     3160.26    181.75 o 
  18   0   6     9380.57     9641.67    227.76 o 
  20   0   6     3167.15     3364.75    112.02 o 
  22   0   6       29.78       13.78     23.14 o 
  24   0   6     1432.57     1491.36     77.70 o 
  26   0   6      103.50      115.68     35.06 o 
  28   0   6      767.86      785.74     69.60 o 
  30   0   6     1329.63     2006.15    168.68 o 
 -37   1   6       43.49       17.66     61.98 o 
 -35   1   6       71.58       53.29     36.32 o 
 -33   1   6      274.01      226.40     50.82 o 
 -31   1   6       47.84       57.66     34.95 o 
 -29   1   6        3.53        1.38     19.05 o 
 -27   1   6     1021.28     1004.90     58.04 o 
 -25   1   6      232.23      235.81     29.19 o 
 -23   1   6      167.63      175.09     24.59 o 
 -21   1   6     1193.12     1411.74     52.32 o 
 -19   1   6      991.95     1136.04     73.08 o 
 -17   1   6     1311.90     1323.67     45.04 o 
 -15   1   6       20.46        4.63     10.24 o 
 -13   1   6     4991.26     5068.88    218.68 o 
  -9   1   6     5297.13     5630.64    192.01 o 
  -7   1   6     3084.87     3120.60    130.32 o 
  -5   1   6    21678.28    21271.29    452.23 o 
  -3   1   6     1377.38     1789.49    101.49 o 
  -1   1   6      790.75      952.24     74.29 o 
   1   1   6     2571.91     2357.03    169.35 o 
   3   1   6       78.19      118.78     16.56 o 
   5   1   6     3907.25     3851.57     94.09 o 
   7   1   6      746.17      738.87     30.16 o 
   9   1   6     2819.82     2786.22     80.76 o 
  11   1   6      671.87      853.73     59.83 o 
  13   1   6      686.66      676.67     41.06 o 
  15   1   6     1512.27     1681.17     79.68 o 
  17   1   6     5418.12     5486.89    126.33 o 
  19   1   6     3080.39     3499.73     96.69 o 
  21   1   6     1419.96     1321.57     64.54 o 
  23   1   6      645.13      580.88     49.32 o 
  25   1   6       55.49      103.31     29.34 o 
  27   1   6      144.32      165.55     35.29 o 
  29   1   6        9.89        6.64     35.92 o 
 -34   2   6       67.61       71.46     33.17 o 
 -32   2   6        7.62       -9.22     33.33 o 
 -30   2   6     2203.86     2132.69    117.93 o 
 -28   2   6        2.50       31.80     29.89 o 
 -26   2   6        2.28       27.66     29.11 o 
 -24   2   6     3388.43     3480.82    193.00 o 
 -22   2   6     3288.14     3565.74    286.43 o 
 -20   2   6      795.42      766.12     67.84 o 
 -18   2   6      110.75      215.21     52.99 o 
 -16   2   6      117.34      143.97     32.79 o 
 -14   2   6       43.77       69.36     25.14 o 
 -12   2   6      284.29      273.39     58.55 o 
 -10   2   6     3426.27     3842.60    174.74 o 
  -8   2   6     3589.08     3522.88    114.37 o 
  -6   2   6     4190.99     4157.46    289.41 o 
  -4   2   6     1598.27     1360.64     62.93 o 
  -2   2   6     3946.53     3651.74     90.38 o 
   0   2   6     7240.38     7307.24   1039.69 o 
   4   2   6      143.18       36.25     16.27 o 
   6   2   6      379.21       95.27     78.72 o 
   8   2   6     2111.83     2020.51    157.89 o 
  10   2   6       53.51       33.97     24.48 o 
  12   2   6       14.58       16.98     23.66 o 
  14   2   6     2571.16     2629.78    143.94 o 
  16   2   6      826.70      980.15    127.24 o 
  18   2   6       94.57      275.19     75.18 o 
  20   2   6       92.34       -0.86     44.27 o 
  22   2   6      949.61     1212.99    156.62 o 
  24   2   6      285.29      360.76     93.75 o 
  26   2   6       12.83      -19.85     56.56 o 
 -31   3   6      194.21      157.21     52.46 o 
 -29   3   6      118.50      131.54     49.65 o 
 -27   3   6      751.17      829.86     90.41 o 
 -25   3   6      213.39      224.52    111.01 o 
 -23   3   6      452.78      447.85    118.30 o 
 -21   3   6        0.05        7.63     29.50 o 
 -19   3   6      467.60      477.23     74.94 o 
 -17   3   6      426.40      383.32     54.09 o 
 -15   3   6     1172.31     1270.04    172.42 o 
 -13   3   6      123.63      180.44     39.20 o 
 -11   3   6      898.82      846.74    202.61 o 
  -9   3   6      113.29      123.74     46.67 o 
  -7   3   6      372.25      286.03     34.94 o 
  -5   3   6      456.04      525.20     45.25 o 
  -3   3   6     3235.96     3190.91     97.44 o 
  -1   3   6      407.28      496.12     43.92 o 
   1   3   6     3944.56     3828.36     96.66 o 
   3   3   6      418.49      331.36     39.65 o 
   5   3   6       55.46       39.06     32.21 o 
   7   3   6       13.92       -7.08     27.51 o 
   9   3   6      282.73      240.57     50.29 o 
  11   3   6      116.32      117.26     60.46 o 
  13   3   6       11.15       16.60     44.80 o 
  15   3   6     1385.08     1582.19    172.89 o 
  17   3   6        0.13        6.85     48.05 o 
  19   3   6       17.38       45.05     60.25 o 
  21   3   6      172.81      213.49     82.21 o 
 -22   4   6      784.72      955.94    101.50 o 
 -20   4   6      169.38       66.38     45.02 o 
 -18   4   6      400.11      410.85     65.66 o 
 -16   4   6      681.87      528.27     85.29 o 
 -14   4   6      139.44      109.77     43.16 o 
 -12   4   6       54.12       24.33     44.67 o 
 -10   4   6       98.82      109.73     40.80 o 
  -8   4   6      356.25      307.86     54.93 o 
  -6   4   6       27.64       -0.88     41.95 o 
  -4   4   6        0.88       13.23     35.41 o 
  -2   4   6       60.92       61.83     37.61 o 
   0   4   6      379.26      435.33    181.46 o 
   2   4   6     1163.33     1091.14    101.04 o 
   4   4   6        9.86      -16.75     32.69 o 
   6   4   6        0.12       -8.66     33.70 o 
   8   4   6        9.90        4.02     37.61 o 
  10   4   6        1.49       -2.52     47.74 o 
  12   4   6      243.03      197.21     74.93 o 
  14   4   6        6.69       31.85     57.46 o 
 -37   1   7        1.54       -0.46     34.62 o 
 -35   1   7       62.25      123.41     42.88 o 
 -33   1   7      431.60      318.97     56.61 o 
 -31   1   7      634.45      576.85    100.50 o 
 -29   1   7      366.98      327.45     52.16 o 
 -27   1   7      237.16      260.12     38.02 o 
 -25   1   7       63.46       88.26     21.89 o 
 -23   1   7      555.42      492.44     53.88 o 
 -21   1   7      697.48      683.44     40.83 o 
 -19   1   7       37.98       20.53     13.53 o 
 -17   1   7     3136.77     3009.19     73.38 o 
 -15   1   7     2427.83     2674.08    108.43 o 
 -13   1   7      347.35      296.28     61.01 o 
 -11   1   7    16085.76    16859.36    515.71 o 
  -9   1   7     2009.99     2063.95     69.64 o 
  -7   1   7      450.49      511.81     31.98 o 
  -5   1   7       95.66      181.27     38.85 o 
  -3   1   7      975.52      874.97     72.64 o 
  -1   1   7       18.01        2.55     22.83 o 
   1   1   7        1.26       33.28     17.57 o 
   3   1   7     4487.13     4975.80    109.24 o 
   5   1   7     1437.13     1819.42     43.17 o 
   7   1   7     3171.63     3396.42     61.66 o 
   9   1   7      440.34      360.55     39.57 o 
  11   1   7      235.48      259.20     24.39 o 
  13   1   7       40.95       24.80     15.19 o 
  15   1   7     8275.67     8374.65    242.65 o 
  17   1   7     2311.98     2246.97     73.19 o 
  19   1   7     1303.53     1292.78     84.21 o 
  21   1   7        1.71       10.48     21.14 o 
  23   1   7      210.84      235.60     36.25 o 
  25   1   7      152.59       25.46     61.45 o 
  27   1   7       98.31       37.74     34.71 o 
 -36   2   7       21.33       53.80     33.48 o 
 -34   2   7        3.28      -15.05     68.93 o 
 -32   2   7      586.70      479.83     68.25 o 
 -30   2   7       27.40        9.70     29.99 o 
 -28   2   7      137.61      106.11     36.86 o 
 -26   2   7      733.73      834.90     79.01 o 
 -24   2   7     6439.92     6401.91    205.52 o 
 -22   2   7     3743.37     3439.84    133.49 o 
 -20   2   7      231.38      165.66     37.67 o 
 -18   2   7        5.32       20.05     21.31 o 
 -16   2   7      113.15       86.09     26.82 o 
 -14   2   7     7500.26     7861.11    215.23 o 
 -12   2   7     1166.67     1379.74     68.82 o 
 -10   2   7        0.48       -3.54     14.64 o 
  -8   2   7     1018.46     1226.61     60.33 o 
  -6   2   7     6151.39     6130.55    167.33 o 
  -4   2   7        3.41       -1.38     10.24 o 
  -2   2   7     5066.87     4970.90    128.67 o 
   0   2   7      406.67      542.69     87.51 o 
   2   2   7       20.39        7.37     13.79 o 
   4   2   7     3206.97     3268.85    111.77 o 
   6   2   7      381.66      449.38     54.86 o 
   8   2   7     1496.14     1610.59    180.32 o 
  10   2   7      727.62      734.35     61.77 o 
  12   2   7      305.81      401.95     80.53 o 
  14   2   7      180.20      172.77     62.70 o 
  16   2   7      132.14      181.14     63.11 o 
  18   2   7       66.42       67.29     54.64 o 
  20   2   7      572.66      699.57    115.61 o 
  22   2   7      279.06      310.45     85.53 o 
  24   2   7     1229.10     1243.14    163.21 o 
 -31   3   7       52.90       38.16     43.33 o 
 -29   3   7      689.40      621.89    121.28 o 
 -27   3   7        1.54      -23.40     32.20 o 
 -25   3   7      110.68      108.94     42.81 o 
 -23   3   7      200.04      158.67     44.77 o 
 -21   3   7      238.63      273.11     52.77 o 
 -19   3   7     1516.55     1673.61    136.61 o 
 -17   3   7     1475.41     1701.46    152.65 o 
 -15   3   7       10.26      -16.08     24.76 o 
 -13   3   7       23.01       38.72     28.29 o 
 -11   3   7      335.72      434.31     68.57 o 
  -9   3   7      177.38      204.29     70.21 o 
  -7   3   7      217.50      274.94     34.54 o 
  -5   3   7      245.60      243.27     32.25 o 
  -3   3   7      711.23      745.00     79.27 o 
  -1   3   7     2169.14     2026.33     66.02 o 
   1   3   7      245.86      194.62     44.37 o 
   3   3   7      603.62      642.32     73.02 o 
   5   3   7      731.73      877.68    100.66 o 
   7   3   7     1093.79     1137.57    205.48 o 
   9   3   7      821.25     1165.03    144.74 o 
  11   3   7        7.33      -19.48     38.63 o 
  13   3   7      669.12      828.39    129.04 o 
  15   3   7       99.23      123.54     65.09 o 
  17   3   7       42.62       24.09     54.07 o 
  19   3   7        0.00      -42.67     56.11 o 
  21   3   7      176.28      205.99     88.14 o 
 -22   4   7       13.96        8.23     40.80 o 
 -20   4   7      133.80      -24.09     36.85 o 
 -18   4   7       67.71       98.10     43.54 o 
 -16   4   7     1236.80     1253.15    107.21 o 
 -14   4   7      347.53      346.07     59.77 o 
 -12   4   7      731.61      744.94    143.06 o 
 -10   4   7      880.47     1036.19    150.24 o 
  -8   4   7      116.21       66.07     62.54 o 
  -6   4   7       66.60       24.52     37.04 o 
  -4   4   7     1427.55     1504.66    119.06 o 
  -2   4   7        5.27      -44.77     30.49 o 
   0   4   7       22.80       25.93     37.33 o 
   2   4   7      112.77       82.32     41.54 o 
   4   4   7       81.46       64.47     43.25 o 
   6   4   7        8.30       63.25     42.89 o 
   8   4   7      168.42       77.11     44.90 o 
  10   4   7      153.01      243.54     77.70 o 
  12   4   7      285.52      278.88     88.40 o 
 -38   0   8       48.54       90.21     29.49 o 
 -36   0   8     1503.23     1361.60     69.34 o 
 -34   0   8      917.10      738.55     54.09 o 
 -32   0   8      556.80      441.95     42.54 o 
 -30   0   8       45.76       31.51     20.61 o 
 -28   0   8     1195.41     1159.49     58.39 o 
 -26   0   8       92.11       93.97     20.96 o 
 -24   0   8      705.69      718.49    182.91 o 
 -22   0   8        6.25       -6.43     21.04 o 
 -20   0   8     3380.55     2812.08     81.03 o 
 -18   0   8      257.26      290.63     47.86 o 
 -16   0   8     1142.29     1304.79     83.62 o 
 -14   0   8     7351.77     7814.07    168.20 o 
 -12   0   8     5815.15     5525.26    122.91 o 
 -10   0   8     7854.27     8389.04    174.01 o 
  -8   0   8    21252.71    21470.09    414.09 o 
  -6   0   8     4974.39     4503.37     99.66 o 
  -4   0   8      445.51      364.26     29.28 o 
  -2   0   8      305.64      215.47     21.55 o 
   0   0   8    22828.75    23815.11    383.06 o 
   2   0   8    24386.28    24063.56    462.59 o 
   4   0   8       73.72       77.37     25.23 o 
   8   0   8     1825.92     1776.19    149.42 o 
  10   0   8     4720.98     4532.30    117.97 o 
  12   0   8     2950.89     3136.89    187.02 o 
  14   0   8     3320.19     3480.29    104.72 o 
  16   0   8     4938.80     4848.86    135.88 o 
  18   0   8       98.37       66.33     26.63 o 
  20   0   8        1.90       -6.11     22.40 o 
  22   0   8     2192.26     1968.78     88.92 o 
  24   0   8       56.25       50.50     31.58 o 
  26   0   8       87.36       94.41     46.89 o 
  28   0   8      125.74      121.21     43.08 o 
 -39   1   8      404.75      346.61     66.24 o 
 -37   1   8      133.25      169.61     50.03 o 
 -35   1   8      401.20      272.55     56.68 o 
 -33   1   8      255.33      182.29     73.24 o 
 -31   1   8       87.57       80.97     34.40 o 
 -29   1   8     2649.52     2932.65    175.95 o 
 -27   1   8      126.88      219.09     42.26 o 
 -25   1   8      197.14      166.30     34.78 o 
 -23   1   8     3991.05     4329.72    121.28 o 
 -21   1   8       67.45       31.54     26.43 o 
 -19   1   8       16.99       11.07     14.24 o 
 -17   1   8      531.53      570.03     36.40 o 
 -15   1   8      287.36      347.54     25.46 o 
 -13   1   8     1249.25     1167.03     95.83 o 
 -11   1   8      152.57      205.84     24.94 o 
  -9   1   8     2777.55     2596.89     80.04 o 
  -7   1   8       21.81       19.14     11.11 o 
  -5   1   8        0.89      -22.14     19.77 o 
  -3   1   8       61.94       90.49     34.04 o 
  -1   1   8       61.98       97.91     23.27 o 
   1   1   8      809.19      791.22     27.82 o 
   3   1   8      484.12      553.88     18.76 o 
   5   1   8      116.30      139.72     18.53 o 
   7   1   8      728.49      688.68     25.86 o 
   9   1   8      157.15      141.35     15.04 o 
  11   1   8       12.59       31.69     14.30 o 
  13   1   8     5964.08     6038.08    107.11 o 
  15   1   8        5.89       11.44     17.11 o 
  17   1   8      643.60      677.18     54.02 o 
  19   1   8     5927.80     6359.49    148.27 o 
  21   1   8       18.26      -25.35     24.72 o 
  23   1   8        0.02       37.39     31.69 o 
  25   1   8       33.38       56.34     34.00 o 
  27   1   8      247.62      276.01     51.68 o 
 -36   2   8       15.71       25.03     39.65 o 
 -34   2   8      206.41      270.68     42.45 o 
 -32   2   8       97.11       50.22     37.87 o 
 -30   2   8       62.19       68.38     35.83 o 
 -28   2   8     1888.76     1823.51    172.19 o 
 -26   2   8        3.06      -10.57     29.45 o 
 -24   2   8      524.45      548.60    129.19 o 
 -22   2   8      344.73      315.99     46.66 o 
 -20   2   8     1028.45     1019.10     91.46 o 
 -18   2   8      962.69      992.12     73.42 o 
 -16   2   8      226.48      169.06     33.03 o 
 -14   2   8      968.95     1074.96     65.26 o 
 -12   2   8     1165.44     1230.53     64.77 o 
 -10   2   8     3505.69     3664.97    117.73 o 
  -8   2   8      258.36      316.89     77.01 o 
  -6   2   8      318.20      318.52     39.81 o 
  -4   2   8    23120.13    23078.91    411.23 o 
  -2   2   8      312.31      368.75     27.51 o 
   0   2   8      889.50      947.68     79.36 o 
   2   2   8      375.65      421.14     34.64 o 
   4   2   8      261.24      245.04     33.04 o 
   6   2   8      147.02      123.62     34.42 o 
   8   2   8      886.05     1141.25    129.05 o 
  10   2   8      132.06      139.85     55.63 o 
  12   2   8      178.82      167.27     59.86 o 
  14   2   8       10.11      -32.52     33.71 o 
  16   2   8      204.68       63.82     55.53 o 
  18   2   8      194.30      348.89     84.00 o 
  20   2   8       57.85       49.25     55.93 o 
  22   2   8      323.00      433.59    103.09 o 
  24   2   8       81.96      -39.86     56.08 o 
 -31   3   8       16.98       23.42     39.66 o 
 -29   3   8      950.27     1303.55    112.03 o 
 -27   3   8      796.24      900.20    135.48 o 
 -25   3   8      518.89      559.65     94.82 o 
 -23   3   8      541.61      632.22    105.97 o 
 -21   3   8        0.29       19.00     29.04 o 
 -19   3   8       26.30       21.98     28.83 o 
 -17   3   8     2650.50     2667.89    120.81 o 
 -15   3   8     1368.98     1577.64     93.84 o 
 -13   3   8      196.94      122.62     35.97 o 
 -11   3   8      223.72      318.96     45.56 o 
  -9   3   8        3.39       -6.00     20.54 o 
  -7   3   8      400.09      375.16     69.69 o 
  -5   3   8      630.18      660.69     65.36 o 
  -3   3   8       80.86       33.94     29.56 o 
  -1   3   8      229.45      203.98     49.97 o 
   1   3   8       19.90       19.81     27.99 o 
   3   3   8      116.64      138.09     49.30 o 
   5   3   8       14.33      -13.55     27.51 o 
   7   3   8      787.04      656.99     94.49 o 
   9   3   8      311.01      313.77     84.16 o 
  11   3   8      226.73      131.99     61.92 o 
  13   3   8      283.89      368.97     90.81 o 
  15   3   8        0.95       18.14     54.40 o 
  17   3   8       72.91       85.62     65.44 o 
  19   3   8       17.02      -71.29     53.94 o 
 -22   4   8      906.57      851.57     92.54 o 
 -20   4   8       59.02      111.04     44.07 o 
 -18   4   8      243.23      155.16     49.75 o 
 -16   4   8        1.69        9.56     35.58 o 
 -14   4   8      341.12      237.33     86.56 o 
 -12   4   8       34.07        5.83     53.52 o 
 -10   4   8     1003.42     1335.57    167.25 o 
  -8   4   8     1019.80     1235.96    164.51 o 
  -6   4   8     1313.02     1460.49    121.36 o 
  -4   4   8      218.14      210.14     54.02 o 
  -2   4   8     3359.69     3636.66    230.21 o 
   0   4   8       11.38        7.13     38.43 o 
   2   4   8      284.31      259.78     57.56 o 
   4   4   8       60.99       -2.68     37.29 o 
   6   4   8      122.63      102.28     50.60 o 
   8   4   8      205.01      194.95     78.51 o 
  10   4   8      566.26      431.76     98.65 o 
 -39   1   9       47.41       26.17     39.29 o 
 -37   1   9      500.76      500.37     76.86 o 
 -35   1   9       22.89      -13.04     31.03 o 
 -33   1   9       62.88       89.91     35.38 o 
 -31   1   9      293.33      199.00     44.71 o 
 -29   1   9     2812.60     2828.20    124.65 o 
 -27   1   9       92.13       87.69     36.37 o 
 -25   1   9     4721.42     4727.05    157.92 o 
 -23   1   9      180.79       73.12     88.56 o 
 -21   1   9        4.12       -0.32     14.84 o 
 -19   1   9     2015.05     2110.74     85.81 o 
 -17   1   9      359.28      428.36     41.30 o 
 -15   1   9       19.16       48.29     18.09 o 
 -13   1   9      207.07      331.23     69.72 o 
 -11   1   9       26.35       57.38     15.74 o 
  -9   1   9       31.29        2.68     19.57 o 
  -7   1   9        6.05       61.94     31.06 o 
  -5   1   9     2007.11     1983.27    112.93 o 
  -3   1   9    10630.15    11201.43    387.65 o 
  -1   1   9     9515.96    10732.97    188.15 o 
   1   1   9     3701.53     4073.57     69.95 o 
   3   1   9     1135.05     1276.10     29.33 o 
   5   1   9      509.51      463.82     22.07 o 
   7   1   9      362.71      405.27     21.95 o 
   9   1   9     1195.25     1209.70     60.32 o 
  11   1   9      120.51      138.79     17.35 o 
  13   1   9     1383.53     1479.04     45.07 o 
  15   1   9      100.34       78.33     21.39 o 
  17   1   9     2066.90     2328.80    104.52 o 
  19   1   9      251.65      174.22     37.01 o 
  21   1   9      433.37      393.05     50.99 o 
  23   1   9        0.01       16.25     32.25 o 
  25   1   9        0.56      -28.43     33.94 o 
 -36   2   9      111.67      141.27     51.02 o 
 -34   2   9      160.34      110.09     65.52 o 
 -32   2   9       42.03       61.74     46.27 o 
 -30   2   9       75.74       71.63     37.80 o 
 -28   2   9        3.11        9.90     28.97 o 
 -26   2   9       22.47       13.31     26.49 o 
 -24   2   9        0.00       -2.25     21.39 o 
 -22   2   9      344.64      356.81    110.09 o 
 -20   2   9     2888.70     3323.90    126.52 o 
 -18   2   9       97.73      179.94     56.63 o 
 -16   2   9       16.86       12.01     18.68 o 
 -14   2   9      601.71      549.14     63.04 o 
 -10   2   9      239.45      103.71    107.67 o 
  -8   2   9        3.30        3.96     12.77 o 
  -6   2   9     4725.52     4544.02    130.61 o 
  -4   2   9      297.66      332.75     32.02 o 
  -2   2   9     3195.80     3275.07     79.09 o 
   0   2   9        0.05      -11.36     11.96 o 
   2   2   9     2754.16     2936.57    120.70 o 
   4   2   9       43.99       35.88     26.86 o 
   6   2   9      366.32      433.49     57.00 o 
   8   2   9     4673.39     4912.86    243.61 o 
  10   2   9     3090.56     3775.90    210.91 o 
  12   2   9       28.63        0.62     38.77 o 
  14   2   9      492.05      640.96    106.11 o 
  16   2   9      122.63      105.23     61.40 o 
  18   2   9      158.29      174.95     67.89 o 
  20   2   9      458.16      486.16    101.30 o 
  22   2   9       68.68      159.82     76.33 o 
 -31   3   9       97.00      116.80     48.67 o 
 -29   3   9      238.28      173.54     50.32 o 
 -27   3   9      747.65      649.94     78.24 o 
 -25   3   9       36.26      100.87     59.61 o 
 -23   3   9       21.28       -9.31     28.15 o 
 -21   3   9      406.51      536.39     65.40 o 
 -19   3   9      393.38      575.25     91.38 o 
 -17   3   9      493.41      540.25     63.57 o 
 -15   3   9      781.67      834.36     75.06 o 
 -13   3   9     1351.63     1396.60     84.39 o 
 -11   3   9      591.89      620.30     60.90 o 
  -9   3   9      410.42      368.23     50.33 o 
  -7   3   9     1151.68     1038.81    128.33 o 
  -5   3   9      700.60      451.92     86.17 o 
  -3   3   9      827.87      966.15     89.67 o 
  -1   3   9      758.52      753.91     94.28 o 
   1   3   9      208.60      180.24     42.94 o 
   3   3   9     2344.90     2596.23    128.62 o 
   5   3   9       19.03       29.38     31.74 o 
   7   3   9       56.74       81.06     39.70 o 
   9   3   9     1809.48     1741.07    178.42 o 
  11   3   9     1567.79     1673.12    176.34 o 
  13   3   9      100.64      109.82     70.28 o 
  15   3   9        0.85      -42.49     46.91 o 
  17   3   9      158.52      212.41     84.81 o 
  19   3   9      171.65      324.35     97.99 o 
 -22   4   9      819.35      839.52     93.53 o 
 -20   4   9      262.46      261.45     81.74 o 
 -18   4   9      238.88      171.52     82.50 o 
 -16   4   9     1188.05     1148.92    162.46 o 
 -14   4   9      394.98      467.97    110.20 o 
 -12   4   9      459.11      465.97    107.29 o 
 -10   4   9      296.18      316.77     97.44 o 
  -8   4   9      290.57      331.34     95.88 o 
  -6   4   9       11.16        0.91     38.18 o 
  -4   4   9        1.38       -6.76     35.84 o 
  -2   4   9        7.84       38.22     38.26 o 
   0   4   9      328.02      282.02     61.21 o 
   2   4   9        0.52      -12.78     36.46 o 
   4   4   9      960.30      881.34    135.15 o 
   6   4   9        0.10       14.20     39.15 o 
   8   4   9      104.55       81.24     64.09 o 
  10   4   9       51.96      109.89     72.09 o 
 -40   0  10      434.77      339.03     95.74 o 
 -38   0  10      947.62     1127.99     65.34 o 
 -36   0  10        4.64       -2.89     21.17 o 
 -34   0  10      309.99      235.32     34.00 o 
 -32   0  10       75.38       60.43     26.16 o 
 -30   0  10     4787.54     4798.47    135.80 o 
 -28   0  10       24.34       55.85     26.54 o 
 -26   0  10      402.37      413.91     42.90 o 
 -24   0  10     5979.29     6163.89    152.70 o 
 -22   0  10       35.10       72.70     28.21 o 
 -20   0  10      379.77      418.65     32.20 o 
 -16   0  10      546.42      752.84     36.90 o 
 -14   0  10     6350.24     6679.41    148.97 o 
 -12   0  10    10357.38    11998.28    245.17 o 
 -10   0  10    63626.98    66575.30   1628.49 o 
  -8   0  10     2430.08     2847.66     73.33 o 
  -6   0  10       18.30       36.45     12.81 o 
  -4   0  10     3012.85     3330.32     82.54 o 
  -2   0  10     8525.61     9396.16    163.56 o 
   0   0  10     3886.03     4516.46    106.24 o 
   2   0  10    11552.72    12440.73    254.35 o 
   4   0  10      101.99       65.94     45.70 o 
   6   0  10     1874.93     2038.13     66.54 o 
   8   0  10       31.47        4.15     15.89 o 
  10   0  10       52.29       56.05     19.55 o 
  12   0  10      773.55      865.95    137.67 o 
  14   0  10    28055.35    28262.56    569.63 o 
  16   0  10      733.48      722.34     94.49 o 
  18   0  10     7345.64     7296.85    191.34 o 
  20   0  10       35.06       17.52     26.81 o 
  22   0  10      120.61      100.31     35.00 o 
  24   0  10      307.46      282.40     47.12 o 
  26   0  10        0.12      -33.57     40.58 o 
 -39   1  10        2.49       -0.38     24.11 o 
 -37   1  10       74.66      100.72     44.15 o 
 -35   1  10      261.84      284.97     57.55 o 
 -33   1  10      226.54      149.56     80.24 o 
 -31   1  10        0.13      -26.43     21.78 o 
 -29   1  10     1131.02     1110.63     87.14 o 
 -27   1  10      520.85      553.48     60.65 o 
 -25   1  10    10810.24    11286.99    296.86 o 
 -23   1  10      275.19      309.14     57.31 o 
 -19   1  10     1678.86     1708.58     76.78 o 
 -17   1  10      183.94      215.93     34.11 o 
 -15   1  10     4870.00     4930.09    185.36 o 
 -13   1  10     2315.47     2561.27     86.00 o 
 -11   1  10     5966.42     6459.74    164.36 o 
  -9   1  10    13224.29    13672.97    306.36 o 
  -7   1  10      285.25      337.78     56.85 o 
  -5   1  10      624.51      687.02     32.70 o 
  -3   1  10     8302.59     9089.61    148.62 o 
  -1   1  10      199.38      234.37     24.90 o 
   1   1  10     8687.72     9141.63    139.63 o 
   3   1  10     4664.82     4997.54     77.39 o 
   5   1  10       87.17      110.35     13.24 o 
   7   1  10      465.98      623.74     33.04 o 
   9   1  10     1631.36     1723.14     45.11 o 
  11   1  10      261.45      335.53     24.39 o 
  13   1  10      175.27      113.41     21.06 o 
  15   1  10      777.87      880.48     46.61 o 
  17   1  10      317.77      260.54     41.31 o 
  19   1  10      107.39      149.58     36.61 o 
  21   1  10        0.17        8.12     28.79 o 
  23   1  10      563.55      636.47    173.60 o 
  25   1  10       33.85       28.39     37.36 o 
 -36   2  10       10.19       -9.60     60.07 o 
 -34   2  10     1155.96     1245.41    109.60 o 
 -32   2  10       55.23       58.63     67.09 o 
 -30   2  10        0.06        3.01     29.69 o 
 -28   2  10     2887.73     2963.84    131.88 o 
 -26   2  10       69.69       41.08     28.37 o 
 -24   2  10      360.01      370.81     66.76 o 
 -22   2  10     2956.90     3000.44    121.76 o 
 -20   2  10      451.26      471.50     53.64 o 
 -18   2  10       52.61       80.69     34.78 o 
 -16   2  10       27.35       15.83     18.00 o 
 -12   2  10       17.91       10.50     14.10 o 
  -8   2  10     1198.56     1315.88     87.51 o 
  -6   2  10      147.36      178.24     29.12 o 
  -4   2  10     1657.22     1678.42     62.78 o 
  -2   2  10      368.07      473.74     54.50 o 
   0   2  10      527.33      540.43     58.96 o 
   2   2  10      853.42      568.78     62.00 o 
   4   2  10      457.84      372.18     54.02 o 
   6   2  10      187.28      151.15     56.30 o 
   8   2  10     2159.11     2407.74    165.03 o 
  10   2  10      111.66      210.07     67.05 o 
  12   2  10       12.84      -21.84     40.43 o 
  14   2  10      506.41      851.77    122.30 o 
  16   2  10       40.06       25.76     51.29 o 
  18   2  10       62.14       81.15     63.01 o 
  20   2  10      468.64      517.29    110.15 o 
  22   2  10       42.88        5.98     60.62 o 
 -31   3  10      375.99      536.84     76.50 o 
 -29   3  10        7.81       -2.35     34.70 o 
 -27   3  10       12.15       35.05     36.86 o 
 -25   3  10        1.88      -34.25     28.27 o 
 -23   3  10       24.24       40.06     32.94 o 
 -21   3  10      709.41      821.13     79.84 o 
 -19   3  10     1767.74     1883.39    107.19 o 
 -17   3  10      153.62      186.19     41.16 o 
 -15   3  10      756.56      960.37     78.30 o 
 -13   3  10        0.00        3.22     23.69 o 
 -11   3  10       53.25       40.04     46.57 o 
  -9   3  10      110.74      122.47     59.29 o 
  -7   3  10     1539.45     1836.05    182.96 o 
  -5   3  10     1870.51     1753.43    148.00 o 
  -3   3  10      673.60      723.44     78.68 o 
  -1   3  10      382.22      336.94     55.05 o 
   1   3  10       77.59       67.51     34.67 o 
   3   3  10      321.99      377.15     60.99 o 
   5   3  10      163.53      223.08     53.59 o 
   7   3  10      132.16      113.93     44.98 o 
   9   3  10     1694.53     2105.22    174.14 o 
  11   3  10        6.19       31.93     52.02 o 
  13   3  10      122.01      141.65     76.63 o 
  15   3  10       43.51       10.61     56.64 o 
  17   3  10        5.75       37.53     66.26 o 
 -22   4  10       11.38      -38.80     55.35 o 
 -20   4  10        2.90       -6.83     57.81 o 
 -18   4  10      145.70      194.45     84.03 o 
 -16   4  10      410.56      339.73    101.82 o 
 -14   4  10      772.83      885.75    151.64 o 
 -12   4  10      203.35      184.33     82.37 o 
 -10   4  10      335.83      465.23    110.22 o 
  -8   4  10       83.36       86.09     67.47 o 
  -6   4  10     1121.07     1127.88    151.68 o 
  -4   4  10     1344.97     1330.61    286.39 o 
  -2   4  10       34.96       31.81     39.34 o 
   0   4  10      827.95      772.50    128.71 o 
   2   4  10      545.14      424.99     72.58 o 
   4   4  10      188.20      123.97     82.24 o 
   6   4  10       17.57       12.48     42.43 o 
   8   4  10      898.42     1012.23    154.30 o 
 -39   1  11      344.84      361.90     43.72 o 
 -37   1  11       21.88       22.16     35.62 o 
 -35   1  11        5.21        8.95     44.50 o 
 -33   1  11       89.85       23.51     51.80 o 
 -31   1  11       45.92       82.79     33.23 o 
 -29   1  11       69.91       48.60     28.57 o 
 -27   1  11     2966.76     2946.18    121.54 o 
 -25   1  11      323.78      416.37     51.08 o 
 -23   1  11       75.11       50.85     22.47 o 
 -21   1  11      458.18      389.03     44.75 o 
 -19   1  11       67.18        8.53     17.01 o 
 -17   1  11      172.43      181.39     29.21 o 
 -15   1  11      388.74      441.60     39.92 o 
 -13   1  11        1.88       18.73     15.83 o 
 -11   1  11        0.03        7.97     11.93 o 
  -9   1  11     1469.82     1679.81    154.21 o 
  -7   1  11     3816.33     3969.41     99.22 o 
  -5   1  11        2.96       -2.91      6.72 o 
  -3   1  11     1828.68     1800.02     41.96 o 
  -1   1  11      332.01      438.57     20.94 o 
   1   1  11      145.18      186.02     16.04 o 
   3   1  11       21.68       12.00      8.79 o 
   5   1  11       10.48      -11.41     11.46 o 
   7   1  11      112.88      101.15     17.46 o 
   9   1  11      381.92      419.37     29.45 o 
  11   1  11      494.61      620.83     49.13 o 
  13   1  11        0.00       -1.18     15.94 o 
  15   1  11       30.64       43.27     20.47 o 
  17   1  11      133.44      123.13     56.54 o 
  19   1  11      611.37      531.12     56.89 o 
  21   1  11       69.21      132.59     38.37 o 
  23   1  11     1023.25      914.04     78.53 o 
 -36   2  11      150.64      167.57    117.60 o 
 -34   2  11        5.44        0.97     34.43 o 
 -32   2  11        0.12       22.38     34.05 o 
 -30   2  11       47.92       39.42     33.16 o 
 -28   2  11      392.50      405.13     57.33 o 
 -26   2  11        1.34      -26.36     23.77 o 
 -24   2  11       25.93       14.99     23.56 o 
 -22   2  11      191.96      111.66     30.53 o 
 -20   2  11     2184.61     2205.58    112.81 o 
 -18   2  11     2159.90     2270.37    393.48 o 
 -12   2  11        3.79        4.76     15.63 o 
 -10   2  11       91.62       62.10     24.93 o 
  -8   2  11       16.66        8.81     30.23 o 
  -6   2  11        2.65        6.50     32.03 o 
  -4   2  11      511.86      431.94     75.55 o 
  -2   2  11      229.93      312.83     45.81 o 
   0   2  11      237.52      245.76     43.43 o 
   2   2  11       18.70       16.96     24.01 o 
   4   2  11      390.26      442.60     61.30 o 
   6   2  11      145.04      175.57     43.22 o 
   8   2  11        3.53       21.08     38.42 o 
  10   2  11        0.58       -7.35     39.10 o 
  12   2  11        0.02      -32.50     39.22 o 
  14   2  11      432.67      524.75    103.53 o 
  16   2  11       63.07       56.05     57.11 o 
  18   2  11      403.43      432.32    100.38 o 
  20   2  11      106.78      145.92     76.02 o 
 -31   3  11       94.85       73.99     42.71 o 
 -29   3  11       91.76      110.92     49.02 o 
 -27   3  11       22.09       15.43     34.98 o 
 -25   3  11        0.00       32.11     32.65 o 
 -23   3  11      255.84      217.02     80.52 o 
 -21   3  11     1186.63     1462.45    120.59 o 
 -19   3  11      735.90      857.75     80.31 o 
 -17   3  11     2164.65     2297.43    158.23 o 
 -15   3  11      211.36      236.69     42.37 o 
 -13   3  11       12.82       29.48     46.45 o 
 -11   3  11        8.76       25.82     44.61 o 
  -9   3  11     2569.34     2837.70    195.66 o 
  -7   3  11     2470.05     2525.96    180.94 o 
  -5   3  11     3022.10     3208.71    207.28 o 
  -3   3  11      108.57       43.30     38.36 o 
  -1   3  11       94.28       64.28     34.93 o 
   1   3  11       44.63       14.90     30.76 o 
   3   3  11     2402.86     2424.12    130.03 o 
   5   3  11     1222.88     1234.57    151.88 o 
   7   3  11       32.52       55.16     39.56 o 
   9   3  11      533.81      554.43    110.92 o 
  11   3  11       56.35       49.35     57.84 o 
  13   3  11      166.38      237.23     82.31 o 
  15   3  11      282.33      223.19     86.61 o 
 -22   4  11       17.50       42.17     64.34 o 
 -20   4  11      119.78      168.70     85.38 o 
 -18   4  11      289.45      371.57    105.86 o 
 -16   4  11       86.61      192.27     86.05 o 
 -14   4  11      722.27      772.64    148.17 o 
 -12   4  11       22.88       30.37     60.45 o 
 -10   4  11       96.88       84.14     69.60 o 
  -8   4  11      178.53      154.31     52.39 o 
  -6   4  11      480.00      494.74     75.99 o 
  -4   4  11      989.46     1025.75    104.09 o 
  -2   4  11      677.23      457.34    189.24 o 
   0   4  11        0.00       15.64     41.65 o 
   2   4  11      162.34      161.82     64.34 o 
   4   4  11     1174.42     1336.21    168.85 o 
   6   4  11      486.28      469.37     96.07 o 
 -40   0  12      375.12      379.19     44.18 o 
 -38   0  12       27.72       62.53     27.83 o 
 -36   0  12      801.86      873.93     56.25 o 
 -34   0  12      944.80     1030.06     60.08 o 
 -32   0  12      440.69      454.14     42.78 o 
 -30   0  12    11088.75    11894.20    271.47 o 
 -28   0  12     5211.36     5219.38    140.92 o 
 -26   0  12     9605.52    10073.76    230.40 o 
 -24   0  12     2742.19     2734.54    112.34 o 
 -22   0  12        7.69       14.60     12.55 o 
 -18   0  12      628.78      327.65     32.46 o 
 -16   0  12     5583.49     6297.69    145.88 o 
 -14   0  12     6300.77     6672.87    151.93 o 
 -12   0  12     2468.50     2681.01     75.02 o 
 -10   0  12     1007.17     1189.16     43.89 o 
  -8   0  12     2738.68     2626.76     72.18 o 
  -6   0  12      299.69      447.49     29.98 o 
  -4   0  12     3617.63     3883.07     80.77 o 
  -2   0  12     3115.24     3153.09     70.27 o 
   0   0  12     5518.66     6246.33    142.27 o 
   2   0  12      338.50      359.53     40.55 o 
   4   0  12        1.56        7.19     14.68 o 
   6   0  12     3531.25     3590.53    100.51 o 
   8   0  12      361.15      377.63     61.75 o 
  10   0  12     2232.65     2394.26     83.94 o 
  12   0  12      305.25      338.57     47.98 o 
  14   0  12      111.11       51.22     50.09 o 
  16   0  12     1324.70     1241.85     71.68 o 
  18   0  12       72.62       53.99     36.83 o 
  20   0  12      144.02       66.84     43.30 o 
  22   0  12     1528.79     1767.31    117.38 o 
 -39   1  12       22.84       37.16     26.91 o 
 -37   1  12       70.09       89.10     27.03 o 
 -35   1  12      646.04      597.15    105.13 o 
 -33   1  12     1189.05     1278.93    128.57 o 
 -31   1  12      888.19     1003.17    197.85 o 
 -29   1  12      710.80      761.53    137.21 o 
 -27   1  12        0.16      -19.41     19.55 o 
 -25   1  12      938.88      870.05    125.07 o 
 -23   1  12     2825.79     2862.51    111.74 o 
 -21   1  12      380.67      434.10     46.98 o 
 -19   1  12      422.69      438.42     67.62 o 
 -17   1  12     1350.55     1527.10     68.57 o 
 -15   1  12     6734.03     6895.27    181.33 o 
 -13   1  12      147.83      137.95     22.42 o 
 -11   1  12     2421.71     2442.17     58.24 o 
  -9   1  12     1438.75     1448.71     34.04 o 
  -7   1  12      659.52      706.13     37.35 o 
  -5   1  12     1108.48     1037.04     31.12 o 
  -3   1  12    11023.82    11708.87    174.11 o 
  -1   1  12      589.50      526.10     35.30 o 
   1   1  12     3513.85     3524.21     68.72 o 
   3   1  12     1211.11     1284.18     38.43 o 
   5   1  12       69.53       45.70     14.53 o 
   7   1  12       36.67       25.91     14.97 o 
   9   1  12     2749.93     2970.06     75.14 o 
  11   1  12      533.09      533.04     35.32 o 
  13   1  12     1476.04     1650.56     71.43 o 
  15   1  12     1784.02     1898.64     65.74 o 
  17   1  12      330.01      299.10     58.06 o 
  19   1  12      293.16      251.07     45.57 o 
  21   1  12        2.02      -16.02     32.11 o 
 -36   2  12      236.95      257.98     58.33 o 
 -34   2  12       78.09       80.64     41.17 o 
 -32   2  12      276.17      131.28     43.92 o 
 -30   2  12      537.02      537.68     68.92 o 
 -28   2  12      137.73      105.25     41.58 o 
 -26   2  12      396.54      421.21     55.38 o 
 -24   2  12       22.59       29.12     25.55 o 
 -22   2  12      783.81      772.84     67.30 o 
 -20   2  12     1139.77     1147.56     73.19 o 
 -18   2  12       65.56       50.59     23.49 o 
 -16   2  12      371.51      411.15     44.29 o 
 -14   2  12      211.85      203.78     32.90 o 
 -12   2  12       91.09       54.49     46.01 o 
 -10   2  12      895.68     1078.38     57.66 o 
  -8   2  12     3055.58     3350.57    189.87 o 
  -6   2  12     2600.35     2489.87    160.35 o 
  -4   2  12       29.11       39.82     37.71 o 
  -2   2  12      719.10      810.28     75.73 o 
   0   2  12      598.53      661.56     67.57 o 
   2   2  12       20.11       20.94     46.82 o 
   4   2  12       27.08      -10.81     23.39 o 
   6   2  12      256.40      205.20     65.33 o 
   8   2  12     2372.34     2674.69    179.07 o 
  10   2  12      340.81      230.26     71.77 o 
  12   2  12     2536.53     2992.86    198.92 o 
  14   2  12        6.18       -9.19     50.34 o 
  16   2  12      212.72      172.68     73.93 o 
  18   2  12     2170.65     2770.45    204.76 o 
  20   2  12        4.47      -23.63     59.29 o 
 -31   3  12       72.90       90.75     45.82 o 
 -29   3  12       17.84        5.50     44.58 o 
 -27   3  12       62.35       63.79     37.56 o 
 -25   3  12        0.02       22.30     34.71 o 
 -23   3  12       47.78       54.69     35.62 o 
 -21   3  12      521.30      523.26     82.79 o 
 -19   3  12        4.76        4.35     28.69 o 
 -17   3  12      456.57      555.92    110.61 o 
 -15   3  12       52.34        5.67     45.16 o 
 -13   3  12       58.00       46.68     46.51 o 
 -11   3  12      208.03      229.49     74.36 o 
  -9   3  12     5142.92     5161.03    279.95 o 
  -7   3  12       25.28       -2.44     37.13 o 
  -5   3  12     2319.74     2275.01    348.63 o 
  -3   3  12      278.57      246.27    142.76 o 
  -1   3  12      452.34      474.66     70.35 o 
   1   3  12       10.23      -26.29     29.94 o 
   3   3  12     3069.54     3337.20    224.41 o 
   5   3  12      551.75      524.92     98.00 o 
   7   3  12       33.22       22.97     57.47 o 
   9   3  12       16.98       21.74     55.52 o 
  11   3  12      422.34      537.78    117.71 o 
  13   3  12        1.74       13.67     62.77 o 
  15   3  12       68.11       72.34     71.84 o 
 -22   4  12       69.58       81.09     71.32 o 
 -20   4  12       55.25      -35.78     62.54 o 
 -18   4  12      382.40      443.55    115.43 o 
 -16   4  12        3.15       54.29     65.16 o 
 -14   4  12       57.32       -4.38     59.84 o 
 -12   4  12      166.34      133.46     76.38 o 
 -10   4  12        6.12       12.80     58.70 o 
  -8   4  12      349.26      332.75     67.32 o 
  -6   4  12      699.97      647.19     96.67 o 
  -4   4  12        4.51       -0.15     38.40 o 
  -2   4  12      718.78      633.98    119.90 o 
   0   4  12       29.51       36.04     51.19 o 
   2   4  12      141.80       34.72     46.91 o 
   4   4  12       11.42       29.04     42.10 o 
 -39   1  13       31.76       63.67     26.75 o 
 -37   1  13        5.56      -26.69     20.14 o 
 -35   1  13      182.41      153.87     29.39 o 
 -33   1  13      137.57      108.89     37.31 o 
 -31   1  13     1605.15     1704.71    104.67 o 
 -29   1  13        8.07       26.96     25.38 o 
 -27   1  13     5410.03     5421.04    177.83 o 
 -25   1  13     4122.69     4343.56    149.25 o 
 -23   1  13      248.04      258.32     39.12 o 
 -21   1  13      274.20      291.60     38.69 o 
 -19   1  13      923.07     1041.77     83.93 o 
 -17   1  13      703.56      656.69     50.83 o 
 -15   1  13     6076.97     6462.92    226.38 o 
 -13   1  13      882.23      889.10     36.23 o 
 -11   1  13     5015.95     5212.35    104.38 o 
  -9   1  13        0.16       -5.27      7.73 o 
  -7   1  13       90.75       95.83     12.21 o 
  -5   1  13      784.75      770.23     28.57 o 
  -3   1  13      186.51      149.44     30.93 o 
  -1   1  13      203.01      279.10     25.25 o 
   1   1  13     3266.65     3829.00     74.91 o 
   3   1  13       11.55        8.15     12.54 o 
   5   1  13       30.38       15.39     14.33 o 
   7   1  13      112.91       93.23     19.34 o 
   9   1  13      123.55      110.48     20.89 o 
  11   1  13        0.13       14.09     17.25 o 
  13   1  13     2811.57     2982.26    135.84 o 
  15   1  13      702.36      650.99     45.03 o 
  17   1  13        3.00      -37.14     27.24 o 
  19   1  13      165.35      120.16     45.12 o 
  21   1  13      156.52      101.10     66.63 o 
 -38   2  13       43.24      133.22     51.30 o 
 -36   2  13      260.86      364.02    176.49 o 
 -34   2  13      355.31      372.88     64.58 o 
 -32   2  13       30.28       38.85     34.67 o 
 -30   2  13      458.28      554.72     69.06 o 
 -28   2  13     1332.77     1365.99    115.46 o 
 -26   2  13     1059.13     1111.09     87.00 o 
 -24   2  13       19.01       13.76     23.60 o 
 -22   2  13     1575.04     1728.64     87.41 o 
 -20   2  13     1507.09     1343.97    145.99 o 
 -18   2  13      239.48      220.92     33.99 o 
 -16   2  13       18.10       20.46     19.01 o 
 -14   2  13      271.33      232.71     32.35 o 
 -12   2  13       56.60      109.53     48.72 o 
 -10   2  13       57.47       70.22     40.74 o 
  -8   2  13     1533.49     1490.28    124.97 o 
  -6   2  13      253.65      183.96     59.33 o 
  -4   2  13     1085.92     1037.23     85.77 o 
  -2   2  13       31.77       66.10     35.25 o 
   0   2  13      845.85      793.43     92.60 o 
   2   2  13       47.33       66.91     31.56 o 
   4   2  13     1402.34     1580.06    104.56 o 
   6   2  13      345.26      395.46     86.38 o 
   8   2  13      155.14      124.63     60.07 o 
  10   2  13     2373.82     2809.52    188.83 o 
  12   2  13      958.53     1090.02    139.84 o 
  14   2  13      786.99      905.05    133.22 o 
  16   2  13      159.85       83.90     66.05 o 
  18   2  13       38.37      -24.42     54.03 o 
 -31   3  13       49.65       73.39     44.20 o 
 -29   3  13      101.14       94.88     43.11 o 
 -27   3  13       43.12       36.27     47.43 o 
 -25   3  13       82.82       52.84     36.53 o 
 -23   3  13     1537.26     1591.95    102.00 o 
 -21   3  13      234.27      242.26     87.20 o 
 -19   3  13      768.14      795.64    131.09 o 
 -17   3  13      339.94      462.28    101.32 o 
 -15   3  13      109.69       68.21     50.04 o 
 -13   3  13     2409.49     2518.88    188.30 o 
 -11   3  13       72.51       62.69     55.22 o 
  -9   3  13     2125.95     2528.39    189.30 o 
  -7   3  13      471.99      736.41    124.21 o 
  -5   3  13     2221.79     2413.18    171.68 o 
  -3   3  13      132.61       78.25     39.25 o 
  -1   3  13      126.88      112.02     44.22 o 
   1   3  13      365.46      361.25     65.71 o 
   3   3  13      255.57      149.42     47.66 o 
   5   3  13      158.19      273.65     61.56 o 
   7   3  13      164.81      138.00     71.31 o 
   9   3  13       34.82        2.11     56.85 o 
  11   3  13      355.05      560.25    118.87 o 
  13   3  13        1.20       14.31     63.90 o 
 -22   4  13      143.22      207.32     93.27 o 
 -20   4  13        1.27      -48.05     61.05 o 
 -18   4  13        6.33       -6.51     60.29 o 
 -16   4  13       25.88       17.52     64.16 o 
 -14   4  13        0.25      -60.00     53.85 o 
 -12   4  13      758.75      764.65    148.21 o 
 -10   4  13      345.31      215.97     90.11 o 
  -8   4  13        0.61      -24.14     36.44 o 
  -6   4  13      763.33      690.67     90.16 o 
  -4   4  13       12.35        3.99     36.69 o 
  -2   4  13      285.67      129.52     53.22 o 
   0   4  13     1494.33     1453.74    179.43 o 
   2   4  13      340.42      301.30     67.47 o 
 -40   0  14      141.35      293.39     80.32 o 
 -38   0  14      859.06      966.63     82.54 o 
 -36   0  14      144.82      253.43     37.03 o 
 -34   0  14       30.90        5.61     34.12 o 
 -32   0  14      165.55      163.34     53.78 o 
 -30   0  14     5410.90     5835.96    156.74 o 
 -28   0  14     9775.49     9911.40    231.18 o 
 -26   0  14    15107.20    15998.75    340.82 o 
 -24   0  14     2109.77     1960.99     71.00 o 
 -22   0  14      557.21      679.48     85.30 o 
 -20   0  14       41.74       10.73     16.96 o 
 -18   0  14      159.73      102.09     63.70 o 
 -16   0  14      106.39      134.24     26.15 o 
 -14   0  14    12147.85    13492.21    279.77 o 
 -12   0  14     2285.69     2094.12     65.63 o 
 -10   0  14       48.28       49.06     33.58 o 
  -8   0  14     4109.33     4176.59    110.11 o 
  -6   0  14       16.23       55.73     21.83 o 
  -4   0  14     2710.89     2550.56     62.40 o 
  -2   0  14    11135.04    11672.47    206.23 o 
   0   0  14      327.66      371.33     42.80 o 
   2   0  14     1258.46     1413.47     55.29 o 
   4   0  14      773.76      955.50     48.42 o 
   6   0  14      949.66      797.47     95.98 o 
   8   0  14       10.79       21.55     20.32 o 
  10   0  14      330.68      387.35     55.50 o 
  12   0  14      551.12      544.59     64.29 o 
  14   0  14       65.77      116.24     40.27 o 
  16   0  14      207.92      225.36     51.66 o 
  18   0  14      251.79      252.16     56.88 o 
  20   0  14      266.25      309.58     65.34 o 
 -39   1  14        4.72        0.54     23.44 o 
 -37   1  14        0.86       13.08     22.09 o 
 -35   1  14     1474.31     1546.11     72.30 o 
 -33   1  14        7.31       -9.50     20.74 o 
 -31   1  14     2344.15     2562.67    120.12 o 
 -29   1  14      197.44      176.42     49.27 o 
 -27   1  14     2544.08     2810.81    191.81 o 
 -25   1  14      523.67      512.28     73.50 o 
 -23   1  14        0.08      -21.29     16.60 o 
 -21   1  14       25.22       31.67     19.25 o 
 -19   1  14     1045.51     1234.86     45.44 o 
 -17   1  14     2607.48     2778.66     71.57 o 
 -15   1  14      423.96      533.40     25.63 o 
 -13   1  14      349.26      392.41     27.09 o 
 -11   1  14     1949.96     1851.08     61.24 o 
  -9   1  14      314.64      364.90     20.79 o 
  -7   1  14     2346.83     2512.20     57.24 o 
  -5   1  14     1844.38     1871.58     47.87 o 
  -3   1  14        0.63       -5.43     10.42 o 
  -1   1  14        2.78       -3.45     10.15 o 
   1   1  14     1421.38     1543.08     43.83 o 
   3   1  14     1178.51     1131.30     42.07 o 
   5   1  14      529.74      526.07     73.97 o 
   7   1  14      498.10      545.42     35.96 o 
   9   1  14      151.27      195.07     25.37 o 
  11   1  14     1654.09     1758.21    101.30 o 
  13   1  14     1939.11     2033.55     68.28 o 
  15   1  14      147.87      126.93     27.27 o 
  17   1  14        0.13       -2.62     38.59 o 
  19   1  14      321.51      335.72     52.58 o 
 -38   2  14      349.54      439.46     72.70 o 
 -36   2  14      635.96      538.01    115.90 o 
 -34   2  14      259.79      245.77     53.66 o 
 -32   2  14       96.05      175.36     46.34 o 
 -30   2  14      194.43      163.67     41.47 o 
 -28   2  14      986.05      974.53     85.80 o 
 -26   2  14      382.54      298.53     49.35 o 
 -24   2  14      251.68      157.30     36.97 o 
 -22   2  14      336.09      295.02     43.93 o 
 -20   2  14      518.99      635.15     59.84 o 
 -18   2  14      551.19      501.09     50.05 o 
 -16   2  14      945.18     1117.82    191.14 o 
 -14   2  14      222.01      218.28     63.95 o 
 -12   2  14     1132.48     1199.02    131.95 o 
 -10   2  14        2.53      100.00     46.18 o 
  -8   2  14     1901.21     2151.08    154.40 o 
  -6   2  14      841.30      835.83    112.87 o 
  -4   2  14       12.27       11.07     25.27 o 
  -2   2  14      119.47      120.65     58.93 o 
   0   2  14      269.50      312.26    104.22 o 
   2   2  14      399.60      431.88     59.71 o 
   4   2  14      234.62      277.78     59.61 o 
   6   2  14      230.47      167.38     64.86 o 
   8   2  14      144.69      220.40     74.47 o 
  10   2  14      147.42      194.42     69.50 o 
  12   2  14      177.14      131.93     64.34 o 
  14   2  14      530.63      747.94    127.22 o 
  16   2  14      388.26      577.10    118.10 o 
 -31   3  14       27.98      -13.50     34.70 o 
 -29   3  14       11.52       14.99     35.42 o 
 -27   3  14      145.27       96.08     39.95 o 
 -25   3  14      183.16      232.27     81.65 o 
 -23   3  14      611.58      720.93    128.58 o 
 -21   3  14      338.71      441.46    108.29 o 
 -19   3  14        1.88      -51.08     38.97 o 
 -17   3  14       31.58       33.20     47.21 o 
 -15   3  14       13.38       37.87     46.43 o 
 -13   3  14      294.59      212.73     73.09 o 
 -11   3  14     1389.28     1534.30    178.79 o 
  -9   3  14      126.88       78.60     57.71 o 
  -7   3  14     2006.19     2317.50    182.92 o 
  -5   3  14      341.93      336.08     99.87 o 
  -3   3  14      308.30      271.15     58.09 o 
  -1   3  14      554.02      624.00     81.92 o 
   1   3  14       73.58       23.34     49.58 o 
   3   3  14     1464.26     1602.90    130.44 o 
   5   3  14      765.67      706.79    142.81 o 
   7   3  14      277.44      171.75     77.54 o 
   9   3  14       12.86       41.81     62.17 o 
  11   3  14      310.85      149.54     77.90 o 
 -22   4  14      627.17      792.94    154.12 o 
 -20   4  14      144.91      328.61    113.46 o 
 -18   4  14      118.34      257.29     99.06 o 
 -16   4  14      198.25      164.56     89.48 o 
 -14   4  14     1289.02     1689.39    214.70 o 
 -12   4  14       54.47        1.18     63.62 o 
 -10   4  14      941.92      993.45    184.52 o 
  -8   4  14     2161.81     1917.60    205.68 o 
  -6   4  14      826.26      744.89     94.12 o 
  -4   4  14     1256.25     1325.29    172.35 o 
  -2   4  14      338.39      229.03     62.04 o 
   0   4  14        0.91       26.79     44.46 o 
 -41   1  15       36.40       35.27     28.91 o 
 -39   1  15      266.71      223.21     47.58 o 
 -37   1  15       98.35      105.87     28.24 o 
 -35   1  15       12.89       29.78     28.98 o 
 -33   1  15      747.00      649.01     49.02 o 
 -31   1  15     2131.16     2227.46    113.27 o 
 -29   1  15      341.06      372.09     61.29 o 
 -27   1  15       49.41       49.95     18.97 o 
 -25   1  15      144.28      172.14     23.75 o 
 -23   1  15      565.06      542.81     37.42 o 
 -21   1  15     1141.26     1309.09    128.12 o 
 -19   1  15     5233.59     5419.86     98.08 o 
 -17   1  15        1.37        7.05      7.85 o 
 -15   1  15     1116.73     1183.02     31.24 o 
 -13   1  15      378.86      439.87     27.70 o 
 -11   1  15     1428.20     1349.72     38.70 o 
  -9   1  15      363.28      387.55     23.14 o 
  -7   1  15     1915.75     1791.07     49.80 o 
  -5   1  15     1988.54     2147.05     57.68 o 
  -3   1  15      202.02      166.38     17.35 o 
  -1   1  15      554.02      572.18     37.00 o 
   1   1  15      611.59      682.14     33.10 o 
   3   1  15       18.80       14.40     14.25 o 
   5   1  15     3082.94     2813.76     73.65 o 
   7   1  15      425.33      426.87     37.13 o 
   9   1  15        0.32      -18.19     17.25 o 
  11   1  15     1135.48     1010.23     50.99 o 
  13   1  15      190.78      224.62     64.22 o 
  15   1  15      785.59      854.29     53.26 o 
  17   1  15      771.56      930.12    139.19 o 
  19   1  15       92.15      117.45     53.32 o 
 -38   2  15      576.31      601.79     80.87 o 
 -36   2  15      735.12      716.83     84.52 o 
 -34   2  15      571.17      569.34    106.32 o 
 -32   2  15        6.39       13.92     30.68 o 
 -30   2  15        0.49       30.15     29.95 o 
 -28   2  15        8.54      -10.18     26.69 o 
 -26   2  15     2088.85     2281.04    108.96 o 
 -24   2  15     2680.18     2402.46    178.05 o 
 -22   2  15      187.06      129.47     32.66 o 
 -20   2  15      204.73      191.37     35.48 o 
 -18   2  15       45.70       57.55     45.67 o 
 -16   2  15     1398.60     1370.64    147.25 o 
 -14   2  15       18.49       11.78     36.22 o 
 -12   2  15       69.38       61.38     41.25 o 
 -10   2  15      803.01      991.44    127.92 o 
  -8   2  15     2497.80     2393.62    165.16 o 
  -6   2  15     1223.58     1270.10    141.23 o 
  -4   2  15       79.16       65.79     31.68 o 
  -2   2  15     3654.18     3511.88    204.74 o 
   0   2  15      829.15     1040.88     91.22 o 
   2   2  15      444.05      356.55     56.65 o 
   4   2  15       32.11      -10.45     30.07 o 
   6   2  15        2.97      -31.33     40.36 o 
   8   2  15      586.08      457.61     92.99 o 
  10   2  15     1452.06     1693.81    176.30 o 
  12   2  15       62.51       87.90     62.53 o 
  14   2  15      250.93      274.79     81.73 o 
  16   2  15       39.16      -14.45     52.20 o 
 -31   3  15       43.01      -20.64     51.42 o 
 -29   3  15       26.14       48.49     65.66 o 
 -27   3  15      147.67       85.01     71.18 o 
 -25   3  15       53.45       -2.31     51.97 o 
 -23   3  15      299.63      361.93     96.46 o 
 -21   3  15        0.66       -9.31     44.93 o 
 -19   3  15       26.77       23.06     51.50 o 
 -17   3  15      283.93      205.07     74.02 o 
 -15   3  15        7.26       -5.02     41.81 o 
 -13   3  15       56.28       33.28     49.84 o 
 -11   3  15        0.64      -34.15     38.01 o 
  -9   3  15      477.76      432.29     99.51 o 
  -7   3  15      642.34      638.71    100.00 o 
  -5   3  15       57.60       52.31     37.46 o 
  -3   3  15       11.52       13.78     35.73 o 
  -1   3  15      250.85      345.60     84.86 o 
   1   3  15      374.77      583.26    115.22 o 
   3   3  15        7.67       -0.20     36.84 o 
   5   3  15     1905.21     1715.79    135.40 o 
   7   3  15     1130.92     1335.52    168.16 o 
   9   3  15      143.00       57.30     67.19 o 
  11   3  15       45.68       54.56     66.08 o 
 -20   4  15       48.87      -15.93     66.59 o 
 -18   4  15      890.04     1367.54    191.57 o 
 -16   4  15       22.78       64.47     72.61 o 
 -14   4  15        9.86       32.33     58.32 o 
 -12   4  15      366.40      260.29    100.12 o 
 -10   4  15        0.02        1.34     43.76 o 
  -8   4  15      237.73      224.59     61.25 o 
  -6   4  15       14.97      -23.88     37.84 o 
  -4   4  15      449.79      373.90     73.96 o 
  -2   4  15      882.64     1017.66    112.12 o 
 -40   0  16       28.43       32.20     28.99 o 
 -38   0  16       98.36      197.94     36.30 o 
 -36   0  16     1342.41     1540.36     76.55 o 
 -34   0  16      391.40      462.20     45.79 o 
 -32   0  16     6305.45     7054.56    213.80 o 
 -30   0  16      208.97      190.63     31.19 o 
 -28   0  16       91.99       97.48     25.08 o 
 -26   0  16     1876.16     1982.07     75.12 o 
 -24   0  16      324.83      371.52     43.67 o 
 -18   0  16      147.56       51.28     82.78 o 
 -16   0  16     4142.61     3778.24    171.43 o 
 -14   0  16     6772.85     6865.22    163.80 o 
 -12   0  16     1907.67     1970.44     66.30 o 
 -10   0  16      171.70      160.01     33.60 o 
  -8   0  16      623.94      664.04     66.68 o 
  -6   0  16      281.00      171.93     19.18 o 
  -4   0  16     9292.86     9229.43    204.34 o 
   0   0  16      113.26       62.94     27.25 o 
   2   0  16      519.99      538.81     56.00 o 
   4   0  16      250.30      209.82     41.57 o 
   6   0  16      102.70       67.02     32.03 o 
   8   0  16      568.14      466.23     61.16 o 
  10   0  16       96.63       66.59     35.43 o 
  12   0  16      774.75      716.21     74.72 o 
  14   0  16      436.89      412.58     62.34 o 
  16   0  16      147.43      188.60     53.04 o 
  18   0  16      233.49      177.06     54.82 o 
 -41   1  16      191.15      163.95     52.58 o 
 -39   1  16       86.42      113.31     30.37 o 
 -37   1  16      403.19      362.96     68.72 o 
 -35   1  16     1279.82     1410.54     71.19 o 
 -33   1  16     1754.67     2002.16     76.91 o 
 -31   1  16     2472.60     2660.62     86.52 o 
 -29   1  16       29.56       31.83     20.21 o 
 -27   1  16     1491.05     1522.34     59.83 o 
 -25   1  16      158.40      159.98     26.78 o 
 -23   1  16      934.50     1037.38     48.03 o 
 -21   1  16       21.22       18.44     12.18 o 
 -19   1  16       35.38       56.09     12.43 o 
 -17   1  16      327.91      321.66     18.51 o 
 -15   1  16       18.40       25.39     13.60 o 
 -13   1  16     1103.84     1185.59     37.36 o 
 -11   1  16      119.96      127.98     15.23 o 
  -9   1  16        2.83        6.62     10.75 o 
  -7   1  16      330.15      311.13     22.86 o 
  -5   1  16     1154.96     1228.39     38.83 o 
  -3   1  16       57.72       55.38     14.25 o 
  -1   1  16      723.08      747.38     57.63 o 
   1   1  16        4.65        3.30     12.81 o 
   3   1  16       29.88       65.27     18.72 o 
   5   1  16     1730.52     1648.59     55.49 o 
   7   1  16      246.29      288.02     29.73 o 
   9   1  16     2342.32     2393.72     72.79 o 
  11   1  16       11.80       -9.56     19.86 o 
  13   1  16        8.89       53.35     24.44 o 
  15   1  16      257.20      339.02     43.75 o 
  17   1  16        1.23      -34.14     42.38 o 
 -38   2  16      100.58       68.78     57.58 o 
 -36   2  16      510.19      475.28     70.80 o 
 -34   2  16      442.93      492.74     70.09 o 
 -32   2  16      925.58      889.40    121.76 o 
 -30   2  16      188.52      199.26     46.91 o 
 -28   2  16      132.58       93.40     47.49 o 
 -26   2  16       47.51       22.44     27.43 o 
 -24   2  16     1446.38     1386.60    119.60 o 
 -22   2  16      388.93      305.77     44.57 o 
 -20   2  16      327.31      303.07     77.26 o 
 -18   2  16      200.13      313.52     79.19 o 
 -16   2  16     1157.54     1056.33    131.22 o 
 -14   2  16      370.96      399.99     83.96 o 
 -12   2  16     2881.20     2639.25    176.41 o 
 -10   2  16     7034.41     7494.33    336.36 o 
  -8   2  16     1393.27     1462.97    155.44 o 
  -6   2  16     1375.50     1448.24    159.45 o 
  -4   2  16     2213.53     2348.80    189.58 o 
  -2   2  16     2751.83     3050.13    134.23 o 
   0   2  16      661.36      693.42     75.45 o 
   2   2  16      202.60      349.79     71.24 o 
   4   2  16      533.84      518.13     97.73 o 
   6   2  16     1273.20     1144.64    142.82 o 
   8   2  16      623.85      487.02     98.35 o 
  10   2  16      368.16      280.85     82.96 o 
  12   2  16      206.00      321.32     88.83 o 
  14   2  16     1122.31     1235.47    161.52 o 
 -31   3  16       92.09       63.30     69.00 o 
 -29   3  16       99.61      218.10     87.44 o 
 -27   3  16      189.97      222.45     87.10 o 
 -25   3  16      163.67      256.54     92.27 o 
 -23   3  16      458.47      269.09     89.57 o 
 -21   3  16      152.26      120.35     69.73 o 
 -19   3  16      125.53      113.52     67.88 o 
 -17   3  16        4.85       38.21     50.05 o 
 -15   3  16        0.05       45.91     52.90 o 
 -13   3  16     1655.82     1505.91    179.65 o 
 -11   3  16       39.26      102.48     63.45 o 
  -9   3  16       43.84       26.34     54.50 o 
  -7   3  16      103.60       62.21     86.50 o 
  -5   3  16      688.39      734.13     95.48 o 
  -3   3  16      426.55      366.62     65.72 o 
  -1   3  16     1231.38     1212.05    186.18 o 
   1   3  16      144.80      189.42     73.57 o 
   3   3  16       68.13       92.91     48.98 o 
   5   3  16       14.09       45.96     65.23 o 
   7   3  16      198.64      177.67     81.96 o 
   9   3  16        1.45       55.63     67.31 o 
 -20   4  16       23.16      -64.08     54.04 o 
 -18   4  16      224.80      169.01     89.26 o 
 -16   4  16       58.15      -25.75     58.95 o 
 -14   4  16      275.04      248.40     89.91 o 
 -10   4  16       97.42       23.23     44.41 o 
  -8   4  16      257.80      207.84     62.70 o 
  -6   4  16      385.94      245.66     63.46 o 
  -4   4  16       84.94       43.36     52.65 o 
 -41   1  17      646.69      697.84     62.19 o 
 -39   1  17       69.03       88.98     29.79 o 
 -37   1  17     1146.22     1352.12     72.15 o 
 -35   1  17       17.85       -1.02     21.86 o 
 -33   1  17      199.03      202.99     31.26 o 
 -31   1  17     3061.98     3254.84     98.46 o 
 -29   1  17     1647.75     1622.26     65.43 o 
 -27   1  17      506.57      605.65     43.98 o 
 -25   1  17      816.78     1032.46     52.84 o 
 -23   1  17      344.71      359.62     32.50 o 
 -21   1  17     1569.48     1436.23     37.86 o 
 -19   1  17        0.41        1.55      9.35 o 
 -17   1  17       49.19       40.24     14.86 o 
 -15   1  17      203.34      166.89     16.97 o 
 -13   1  17        0.46       20.27     15.19 o 
 -11   1  17      104.36       93.96     15.09 o 
  -9   1  17       25.59       32.51     12.73 o 
  -7   1  17     1232.95     1304.77     42.90 o 
  -5   1  17     2319.40     2310.36     55.22 o 
  -3   1  17     1248.61     1347.25     42.56 o 
  -1   1  17      498.19      409.82     27.36 o 
   1   1  17       35.22       46.17     16.80 o 
   3   1  17      261.26      228.40     25.90 o 
   5   1  17     1698.82     1818.44     60.68 o 
   7   1  17     1876.21     1691.37     61.08 o 
   9   1  17       14.68        3.19     20.38 o 
  11   1  17       13.41       28.62     35.70 o 
  13   1  17        2.42      -11.32     27.25 o 
  15   1  17       33.42       50.43     31.44 o 
 -38   2  17      104.55       58.40     43.00 o 
 -36   2  17     2656.61     2560.08    135.94 o 
 -34   2  17       43.72       17.00     35.18 o 
 -32   2  17      301.95      299.01     72.48 o 
 -30   2  17       37.04       20.68     30.53 o 
 -28   2  17      107.72       82.98     33.77 o 
 -26   2  17      112.97       66.89     31.85 o 
 -24   2  17      482.25      643.88    112.45 o 
 -22   2  17       17.24       79.64     53.18 o 
 -20   2  17       17.06       38.74     43.10 o 
 -18   2  17      634.53      520.51     96.96 o 
 -16   2  17       82.68       19.35     45.17 o 
 -14   2  17      491.93      532.32     94.37 o 
 -12   2  17     1216.35     1254.22    141.42 o 
 -10   2  17     1959.01     2177.55    163.36 o 
  -8   2  17      437.93      431.25     86.59 o 
  -6   2  17     3804.02     3890.63    239.85 o 
  -4   2  17      230.05      293.26     52.32 o 
  -2   2  17        8.20       24.11     31.41 o 
   0   2  17     3837.17     3520.64    151.29 o 
   2   2  17       44.62      107.77     41.87 o 
   4   2  17      155.52       65.30     53.39 o 
   6   2  17      167.68      186.23     68.90 o 
   8   2  17      569.44      453.81     96.63 o 
  10   2  17      486.06      558.99    109.30 o 
  12   2  17       85.14       23.31     58.26 o 
 -31   3  17      112.94      168.17     84.89 o 
 -29   3  17       10.54       29.25     69.42 o 
 -27   3  17       10.92      -13.57     53.08 o 
 -25   3  17      584.64      405.95    111.07 o 
 -23   3  17       91.23      138.49     74.27 o 
 -21   3  17     1421.35     1788.65    211.89 o 
 -19   3  17       20.50        3.82     47.61 o 
 -17   3  17        3.05       28.88     59.17 o 
 -15   3  17        1.74       -3.03     44.96 o 
 -13   3  17      607.96      784.62    130.87 o 
 -11   3  17     1197.22     1207.33    159.86 o 
  -9   3  17       48.13       35.55     53.03 o 
  -7   3  17      232.10      170.27     68.57 o 
  -5   3  17      723.93      836.43     95.32 o 
  -3   3  17       24.71        2.79     37.92 o 
  -1   3  17     1245.86     1216.94    117.22 o 
   1   3  17      109.76       14.08     39.64 o 
   3   3  17      110.18      114.94     86.82 o 
   5   3  17        7.31      -22.33     57.18 o 
   7   3  17       84.53       35.90     62.41 o 
 -16   4  17       21.42       25.31     68.84 o 
 -14   4  17      161.51      -41.82     55.85 o 
 -12   4  17       22.25       46.24     48.93 o 
 -10   4  17      125.03      174.51     59.50 o 
  -8   4  17        0.06      -20.96     42.48 o 
 -40   0  18      574.13      643.51     95.10 o 
 -38   0  18     3964.80     3796.01    171.06 o 
 -36   0  18      314.93      341.65     42.51 o 
 -34   0  18       19.49      -11.97     21.16 o 
 -32   0  18      919.61      942.87    161.01 o 
 -30   0  18      414.24      382.31     40.91 o 
 -28   0  18      104.55       81.60     36.59 o 
 -26   0  18       74.52       51.64     24.41 o 
 -24   0  18      269.66      324.11     36.24 o 
 -22   0  18      834.07      898.25     78.00 o 
 -20   0  18        8.98        3.54     16.44 o 
 -18   0  18      510.63      460.80     66.73 o 
 -16   0  18      762.41      654.15     74.55 o 
 -14   0  18      954.51      903.79     87.46 o 
 -12   0  18     4879.49     3743.40    589.91 o 
 -10   0  18      439.01      545.12     40.50 o 
  -8   0  18     7078.70     7192.17    170.83 o 
  -6   0  18       48.60       27.23     23.84 o 
  -4   0  18     1211.06     1240.90     74.32 o 
  -2   0  18      570.21      465.00     53.26 o 
   0   0  18     4142.39     3763.99    145.71 o 
   2   0  18      151.32      113.72     34.69 o 
   4   0  18     3856.17     3719.04    153.32 o 
   6   0  18      999.34     1147.88     83.74 o 
   8   0  18      479.09      422.49     61.12 o 
  10   0  18      367.16      411.73     62.40 o 
  12   0  18      138.36      126.51     47.08 o 
  14   0  18     1922.02     2228.56    129.29 o 
 -41   1  18       60.48      116.32     31.67 o 
 -39   1  18      983.01     1337.80     87.58 o 
 -37   1  18        7.65        2.71     23.31 o 
 -35   1  18        0.84      -11.45     21.35 o 
 -33   1  18     1380.62     1508.75     69.86 o 
 -31   1  18      462.61      407.25     40.40 o 
 -29   1  18      690.10      722.55     76.50 o 
 -27   1  18        1.23        8.78     16.93 o 
 -25   1  18       52.54       21.60     18.48 o 
 -23   1  18        0.08        6.58     14.23 o 
 -21   1  18       13.04       33.82     10.70 o 
 -19   1  18      225.87      283.80     19.40 o 
 -17   1  18     1035.67     1046.89     59.22 o 
 -15   1  18     1483.65     1525.46     44.96 o 
 -13   1  18       40.23       33.39     13.17 o 
 -11   1  18      165.81      147.06     18.12 o 
  -9   1  18     8803.67     8824.01    159.28 o 
  -7   1  18     1278.78     1235.56     40.24 o 
  -5   1  18      435.36      475.57     33.41 o 
  -3   1  18      164.68      233.99     55.43 o 
  -1   1  18      226.24      289.55     24.66 o 
   1   1  18      144.96      218.65     43.31 o 
   3   1  18       66.99      109.74     33.61 o 
   5   1  18        4.16       -0.77     18.85 o 
   7   1  18        0.11       21.11     19.69 o 
   9   1  18       33.80       16.17     24.85 o 
  11   1  18      207.03      202.22     56.87 o 
  13   1  18        1.49       -6.00     27.91 o 
 -38   2  18       47.32       31.54     27.56 o 
 -36   2  18      725.34      826.70     91.06 o 
 -34   2  18       85.80      136.54     48.53 o 
 -32   2  18      129.25       71.47     52.70 o 
 -30   2  18      333.01      321.32     54.68 o 
 -28   2  18     2528.09     2568.03    119.44 o 
 -26   2  18      306.27      110.86     62.60 o 
 -24   2  18        2.65      -25.70     42.24 o 
 -22   2  18      823.64      769.07    120.70 o 
 -20   2  18      239.02      367.37     87.38 o 
 -18   2  18     1529.16     1624.17    174.59 o 
 -16   2  18       61.01       29.22     41.21 o 
 -14   2  18      929.40     1188.77    147.72 o 
 -12   2  18      133.83      164.92     59.25 o 
 -10   2  18      108.60      172.93     66.29 o 
  -8   2  18       75.98       24.50     41.02 o 
  -6   2  18     1658.19     1620.63    106.01 o 
  -4   2  18      344.25      300.05     52.41 o 
  -2   2  18      173.45      151.84     55.12 o 
   0   2  18       45.50       27.03     34.68 o 
   2   2  18      321.39      312.03     89.74 o 
   4   2  18       72.90      -12.33     46.67 o 
   6   2  18      352.34      254.36     75.30 o 
   8   2  18      230.20      182.92     76.23 o 
  10   2  18     1447.34     1513.90    172.12 o 
 -31   3  18      175.77      202.49     91.71 o 
 -29   3  18      969.50     1030.37    169.85 o 
 -27   3  18      890.26      962.81    159.72 o 
 -25   3  18       97.26      246.31     92.08 o 
 -23   3  18      146.90      145.57     79.28 o 
 -21   3  18       44.22        5.89     51.78 o 
 -19   3  18       82.32      103.32     66.03 o 
 -17   3  18       40.88        9.04     52.21 o 
 -15   3  18     1044.92      784.45    137.19 o 
 -13   3  18      403.52      420.89    105.48 o 
 -11   3  18      508.18      547.23    113.74 o 
  -9   3  18      136.25      176.16     53.06 o 
  -7   3  18       10.28      -10.47     37.89 o 
  -5   3  18      111.84      127.06     49.04 o 
  -3   3  18      621.12      566.86     79.07 o 
  -1   3  18       16.15       43.69     41.92 o 
   1   3  18       28.75       23.72     41.45 o 
   3   3  18        0.20        6.04     53.84 o 
   5   3  18       29.28      -16.13     56.49 o 
 -39   1  19       74.64       67.88     29.46 o 
 -37   1  19       29.43       20.21     24.07 o 
 -35   1  19     1510.93     1682.60     78.61 o 
 -33   1  19        0.01      -36.25     18.12 o 
 -31   1  19     2068.42     2204.60    129.71 o 
 -29   1  19       71.64      110.19     31.44 o 
 -27   1  19     1578.04     1418.48    107.03 o 
 -25   1  19       43.96       13.60     17.27 o 
 -23   1  19     1223.58     1068.57     38.57 o 
 -21   1  19      268.24      248.16     20.62 o 
 -19   1  19     1413.67     1338.49     52.45 o 
 -17   1  19       82.85       33.54     13.68 o 
 -15   1  19      688.38      764.69     34.27 o 
 -13   1  19     1655.99     1585.24     62.80 o 
 -11   1  19    15314.38    15767.88    263.46 o 
  -9   1  19      430.94      386.32     29.11 o 
  -7   1  19     1846.46     1874.06     51.03 o 
  -5   1  19     1834.15     1908.16     52.37 o 
  -3   1  19       99.54       85.65     25.09 o 
  -1   1  19      755.34      829.09     56.86 o 
   1   1  19      907.15      683.54     41.16 o 
   3   1  19        8.09       29.57     19.21 o 
   5   1  19        0.11      -22.42     20.99 o 
   7   1  19      131.67      170.18     32.24 o 
   9   1  19      341.78      401.32     43.88 o 
  11   1  19       33.15       25.76     27.99 o 
  13   1  19      118.19       94.40     35.92 o 
 -36   2  19        4.44       24.31     26.49 o 
 -34   2  19        1.98        0.94     24.68 o 
 -32   2  19       99.51      176.13     47.97 o 
 -30   2  19     1101.48     1073.91    151.25 o 
 -28   2  19      247.43      334.43     90.61 o 
 -26   2  19      438.49      189.58     69.56 o 
 -24   2  19      124.27       97.31     28.22 o 
 -22   2  19      203.62      160.44     31.23 o 
 -20   2  19       20.25        7.09     20.95 o 
 -18   2  19      971.12     1133.38    140.89 o 
 -16   2  19     2598.03     2301.09    170.52 o 
 -14   2  19      624.53      561.90     98.85 o 
 -12   2  19       99.41       49.88     51.85 o 
 -10   2  19      457.19      565.48    100.70 o 
  -8   2  19       64.13       50.18     33.37 o 
  -6   2  19     1898.83     1917.74    110.12 o 
  -4   2  19      110.88      115.33     42.19 o 
  -2   2  19       92.53       39.67     35.92 o 
   0   2  19        6.67       16.50     34.92 o 
   2   2  19      489.12      494.57     99.19 o 
   4   2  19       21.20       34.54     50.92 o 
   6   2  19      215.53      269.46     78.23 o 
   8   2  19      820.93      848.93    131.31 o 
  10   2  19      297.26      347.14     93.71 o 
 -31   3  19       40.01      -33.42     54.17 o 
 -29   3  19      243.97      218.22     91.97 o 
 -27   3  19       42.44      224.92     95.18 o 
 -25   3  19        0.47       -6.09     58.50 o 
 -23   3  19       13.85       65.54     66.33 o 
 -21   3  19       12.36       56.72     60.53 o 
 -19   3  19       14.65      -30.55     48.90 o 
 -17   3  19      492.50      482.86    112.15 o 
 -15   3  19        5.28       96.47     68.34 o 
 -13   3  19        4.17      -28.59     45.23 o 
 -11   3  19      114.51       58.79     63.35 o 
  -9   3  19      575.16      735.10    163.36 o 
  -7   3  19        0.03      -61.88     30.94 o 
  -5   3  19      475.53      387.24     70.83 o 
  -3   3  19      269.89      274.52     65.38 o 
  -1   3  19       42.67       22.77     40.65 o 
   1   3  19       31.99       -6.94     42.44 o 
   3   3  19       57.81       47.59     64.41 o 
 -40   0  20      499.11      681.67     63.42 o 
 -38   0  20      999.30     1187.20     69.67 o 
 -36   0  20       10.84       25.02     26.21 o 
 -34   0  20        4.45      -13.36     21.07 o 
 -32   0  20      862.37      994.84    190.27 o 
 -30   0  20     1628.79     1769.20    123.29 o 
 -28   0  20      232.75      280.50     36.52 o 
 -26   0  20      135.97       93.15     60.72 o 
 -24   0  20        2.74       -4.98     16.68 o 
 -22   0  20        5.43       -4.10     16.03 o 
 -20   0  20       16.12        9.76     15.53 o 
 -18   0  20       21.75       13.08     15.66 o 
 -16   0  20     2166.46     2071.09     74.48 o 
 -14   0  20     6593.98     6311.75    156.07 o 
 -12   0  20     8959.28     9195.34    275.41 o 
 -10   0  20    14304.29    15437.82    428.15 o 
  -8   0  20      144.20      125.48     33.26 o 
  -6   0  20        5.20      -10.04     22.46 o 
  -4   0  20     1395.84     1234.44     78.87 o 
  -2   0  20      125.64      102.49     34.99 o 
   0   0  20      431.74      359.60     51.97 o 
   2   0  20     2017.77     1989.28    108.48 o 
   4   0  20     3774.28     3381.84    150.54 o 
   6   0  20       71.18       41.07     37.06 o 
   8   0  20      818.20      829.14     85.33 o 
  10   0  20       81.31      125.05     46.35 o 
  12   0  20      200.66      176.15     54.80 o 
 -39   1  20      371.45      422.90     52.52 o 
 -37   1  20       14.99        4.18     22.58 o 
 -35   1  20      702.48      827.69     59.21 o 
 -33   1  20      767.26      879.31     59.14 o 
 -31   1  20      108.97       96.36     25.96 o 
 -29   1  20      286.72      208.05     48.19 o 
 -27   1  20      197.58      196.73     29.40 o 
 -25   1  20      118.52      109.31     25.55 o 
 -23   1  20      354.98      243.74     30.92 o 
 -21   1  20      646.32      560.71     29.37 o 
 -19   1  20        5.90        7.69     12.81 o 
 -17   1  20      843.53      739.94     40.91 o 
 -15   1  20        5.95       -4.28     18.16 o 
 -13   1  20     1134.56     1164.19     98.93 o 
 -11   1  20     7199.29     7075.73    136.05 o 
  -9   1  20      754.17      738.14     35.92 o 
  -7   1  20     5584.54     5316.64    101.08 o 
  -5   1  20      391.86      350.88     27.09 o 
  -3   1  20       73.78       49.38     16.48 o 
  -1   1  20     1192.82     1219.44     50.74 o 
   1   1  20      358.51      407.55     38.15 o 
   3   1  20      121.44      116.61     27.49 o 
   5   1  20      268.11      169.15     32.64 o 
   7   1  20       33.13       30.56     60.48 o 
   9   1  20        1.68        3.83     26.74 o 
  11   1  20      272.65      445.23     48.40 o 
 -36   2  20        6.55       30.57     32.93 o 
 -34   2  20     2012.85     2177.11    172.65 o 
 -32   2  20      530.64      577.73     59.54 o 
 -30   2  20       51.00       38.29     27.08 o 
 -28   2  20     1135.61      937.85     70.35 o 
 -26   2  20      778.09      718.45     60.12 o 
 -24   2  20      964.70      923.57     66.31 o 
 -22   2  20        0.04       -5.71     21.78 o 
 -20   2  20       70.97       50.40     30.55 o 
 -18   2  20       18.27       19.61     46.34 o 
 -16   2  20      147.66      103.96     58.99 o 
 -14   2  20      787.59      824.61    123.49 o 
 -12   2  20      169.95       98.89     58.27 o 
 -10   2  20      741.15      952.42    133.41 o 
  -8   2  20      555.23      435.45     85.67 o 
  -6   2  20      175.54      186.32     49.21 o 
  -4   2  20      176.65      107.11     41.21 o 
  -2   2  20      384.80      449.91     67.82 o 
   0   2  20      129.11       50.29     40.51 o 
   2   2  20      267.96      273.08     82.46 o 
   4   2  20       45.53       46.64     53.31 o 
   6   2  20        4.92       -9.41     49.88 o 
   8   2  20       79.96      114.96     68.81 o 
 -29   3  20      602.14      607.17    135.61 o 
 -27   3  20      526.52      497.84    122.99 o 
 -25   3  20      138.26       81.98     71.63 o 
 -23   3  20       22.42       -1.76     55.61 o 
 -21   3  20        1.17      -30.81     52.23 o 
 -19   3  20      560.89      435.19    115.32 o 
 -17   3  20      226.02      313.15     97.64 o 
 -15   3  20       69.01       98.43     67.21 o 
 -13   3  20      532.53      695.15    132.38 o 
 -11   3  20       23.31       13.68     40.47 o 
  -9   3  20        0.02      -36.00     34.11 o 
  -7   3  20       71.64       48.97     44.16 o 
  -5   3  20      636.92      586.55     83.63 o 
  -3   3  20        2.04       37.06     42.38 o 
  -1   3  20      373.21      254.51    106.04 o 
   1   3  20        5.83       50.45     46.79 o 
 -39   1  21        7.18       17.63     26.12 o 
 -37   1  21      742.09      729.32    126.80 o 
 -35   1  21        7.22       -4.06     21.95 o 
 -33   1  21      185.31      193.22     33.04 o 
 -31   1  21       32.49       25.47     20.88 o 
 -29   1  21       13.78       17.61     20.88 o 
 -27   1  21      284.48      267.32     38.51 o 
 -25   1  21      584.88      561.79     51.32 o 
 -23   1  21     1179.59     1028.40     38.61 o 
 -21   1  21      595.84      513.88     47.57 o 
 -19   1  21      371.63      379.70     30.98 o 
 -17   1  21     2246.26     2390.36     62.80 o 
 -15   1  21      158.38      155.04     20.67 o 
 -13   1  21        3.75       -7.31     13.03 o 
 -11   1  21      533.62      590.80     39.73 o 
  -9   1  21      709.10      723.69     36.54 o 
  -7   1  21      666.23      705.10     38.35 o 
  -5   1  21      412.06      343.04     27.67 o 
  -3   1  21        3.66        0.28     21.41 o 
  -1   1  21      177.75      208.67     52.63 o 
   1   1  21      100.24      120.50     27.73 o 
   3   1  21        1.83      -44.22     22.11 o 
   5   1  21      243.83      329.58     87.96 o 
   7   1  21       35.43       76.77     58.44 o 
   9   1  21       75.27        5.12     29.56 o 
 -36   2  21        4.61       -0.85     30.43 o 
 -34   2  21       65.14       35.99     31.07 o 
 -32   2  21       49.03        3.52     30.41 o 
 -30   2  21      320.15      334.76     47.58 o 
 -28   2  21       77.00       11.65     27.12 o 
 -26   2  21      475.56      441.03     51.15 o 
 -24   2  21      204.16      222.59     46.93 o 
 -22   2  21      654.46      526.12     52.54 o 
 -20   2  21        5.30        7.69     45.11 o 
 -18   2  21      614.63      626.59    107.89 o 
 -16   2  21      945.90      993.11    135.52 o 
 -14   2  21       19.03       84.74     57.98 o 
 -12   2  21        4.34       73.50     52.03 o 
 -10   2  21       11.92       -0.80     31.68 o 
  -8   2  21       24.84       20.85     32.63 o 
  -6   2  21      331.22      285.73     55.23 o 
  -4   2  21      293.84      291.31     56.19 o 
  -2   2  21      106.60       38.02     38.87 o 
   0   2  21      116.13      182.30     51.55 o 
   2   2  21       15.23       56.81     54.49 o 
   4   2  21       47.67      -38.73     53.33 o 
   6   2  21      112.31      150.78     76.90 o 
 -29   3  21     1311.25     1696.58    211.65 o 
 -27   3  21      308.07      186.11     84.46 o 
 -25   3  21        1.38       65.24     68.70 o 
 -23   3  21       44.92      113.80     73.88 o 
 -21   3  21      492.14      528.93    125.49 o 
 -19   3  21      382.83      307.14     97.08 o 
 -17   3  21      768.42      935.50    152.66 o 
 -15   3  21      116.28       97.03     70.65 o 
 -13   3  21      109.30      135.46     76.18 o 
 -11   3  21        1.14       20.21     41.92 o 
  -9   3  21       16.25       48.40     42.30 o 
  -7   3  21       61.73       56.04     54.07 o 
  -5   3  21        2.05        5.84     41.21 o 
  -3   3  21      877.04      795.26     99.68 o 
  -1   3  21        0.04       -7.79     44.16 o 
 -40   0  22     4447.14     5106.83    155.98 o 
 -38   0  22       78.21       82.73     31.81 o 
 -36   0  22       72.18       83.53     29.99 o 
 -34   0  22      483.96      505.23     49.96 o 
 -32   0  22       10.66      -11.31     21.27 o 
 -30   0  22     2664.75     3071.75    106.17 o 
 -28   0  22     3344.45     2883.43    101.31 o 
 -26   0  22       13.52       -4.51     19.09 o 
 -24   0  22     2486.08     2352.71     86.73 o 
 -22   0  22       11.69       11.28     19.02 o 
 -20   0  22      202.12      210.02     37.05 o 
 -18   0  22      265.51      287.09     42.97 o 
 -16   0  22    12964.61    13330.64    379.43 o 
 -14   0  22     3281.61     3242.27    131.83 o 
 -12   0  22    13020.07    13293.25    381.71 o 
 -10   0  22     4526.71     4761.57    174.30 o 
  -8   0  22       98.68      101.32     34.11 o 
  -6   0  22       62.67      198.67     41.62 o 
  -4   0  22     1785.54     1742.98     98.40 o 
  -2   0  22        0.17        3.52     29.60 o 
   0   0  22       92.80      117.02     42.26 o 
   2   0  22      299.05      282.36     52.94 o 
   4   0  22       70.84       52.46     39.08 o 
   6   0  22      166.00      180.78     50.42 o 
   8   0  22       69.04       95.75     49.21 o 
 -39   1  22       62.84       83.90     31.22 o 
 -37   1  22      446.29      516.42     49.95 o 
 -35   1  22       81.91      111.65     38.14 o 
 -33   1  22      250.63      204.41     48.29 o 
 -31   1  22      358.91      285.20     36.46 o 
 -29   1  22        0.88       -1.08     22.18 o 
 -27   1  22       25.56       16.62     23.11 o 
 -25   1  22      919.71      885.16     64.65 o 
 -23   1  22        1.84        2.70     22.01 o 
 -21   1  22      524.29      495.08     30.87 o 
 -19   1  22     1682.93     1825.21     54.23 o 
 -17   1  22     3052.38     3199.78     77.47 o 
 -15   1  22     1319.71     1379.81     48.64 o 
 -13   1  22      154.37      154.04     21.67 o 
 -11   1  22        2.63       -4.89     14.75 o 
  -9   1  22     2234.85     2323.96     60.70 o 
  -7   1  22       49.69       49.54     19.90 o 
  -5   1  22       93.45      139.81     25.82 o 
  -3   1  22       61.13       30.18     41.78 o 
  -1   1  22     1275.28     1290.84     60.52 o 
   1   1  22      139.24       82.43     27.60 o 
   3   1  22      351.98      253.01     36.78 o 
   5   1  22      288.21      289.83     59.14 o 
   7   1  22        0.40       -1.33     31.98 o 
 -36   2  22      123.72      104.61     39.24 o 
 -34   2  22       62.49      121.05     77.88 o 
 -32   2  22      655.54      625.92    149.32 o 
 -30   2  22      822.19      828.00     98.12 o 
 -28   2  22        0.10        0.48     27.14 o 
 -26   2  22      400.76      402.30     55.48 o 
 -24   2  22      216.14      239.33     41.50 o 
 -22   2  22      212.44      201.21     37.60 o 
 -20   2  22        0.00        8.62     32.66 o 
 -18   2  22     2270.86     2402.85    165.24 o 
 -16   2  22      288.94      224.15     77.12 o 
 -14   2  22       14.30       30.98     51.33 o 
 -12   2  22      565.76      438.31     98.08 o 
 -10   2  22      111.54       93.85     41.71 o 
  -8   2  22       22.81       54.92     37.50 o 
  -6   2  22      237.58      259.15     54.68 o 
  -4   2  22      501.43      516.75     73.31 o 
  -2   2  22       26.21       77.27     42.57 o 
   0   2  22       96.92        2.22     55.68 o 
   2   2  22      503.38      521.99    103.37 o 
 -27   3  22       62.39      127.46     82.69 o 
 -25   3  22       10.20       10.93     63.40 o 
 -23   3  22      216.23      109.00     79.52 o 
 -21   3  22      412.37      491.62    119.11 o 
 -19   3  22      484.49      595.76    134.71 o 
 -17   3  22       89.16      175.66     88.93 o 
 -15   3  22      210.60      479.15    119.87 o 
 -13   3  22        3.35       11.74     58.47 o 
 -11   3  22        4.30       31.25     44.76 o 
  -9   3  22       16.20       49.85     42.94 o 
  -7   3  22        0.02      -36.04     37.51 o 
  -5   3  22       29.76       -5.88     43.03 o 
 -39   1  23      239.47      352.76     45.23 o 
 -37   1  23        2.85      -19.63     22.94 o 
 -35   1  23      135.26      165.40     38.75 o 
 -33   1  23       15.61       67.08     30.25 o 
 -31   1  23       80.53       40.00     35.33 o 
 -29   1  23      694.06      632.55     58.45 o 
 -27   1  23     1999.65     1701.33    189.69 o 
 -25   1  23        0.62      -20.63     20.71 o 
 -23   1  23        8.56        4.67     21.58 o 
 -21   1  23       95.82       71.30     18.35 o 
 -19   1  23      716.17      733.81     37.19 o 
 -17   1  23     2554.53     2443.56     66.63 o 
 -15   1  23      288.92      268.43     46.82 o 
 -13   1  23      355.92      335.26     28.38 o 
 -11   1  23      247.81      285.38     27.81 o 
  -9   1  23     1853.07     1917.87    136.19 o 
  -7   1  23        6.78      -20.02     18.73 o 
  -5   1  23      296.97      229.38     30.95 o 
  -3   1  23       15.91       17.58     22.32 o 
  -1   1  23        1.27      -12.14     21.76 o 
   1   1  23      124.89      119.51     30.99 o 
   3   1  23     1774.90     1725.74     74.41 o 
   5   1  23      232.84      273.42     40.92 o 
 -34   2  23      390.35      460.08     57.02 o 
 -32   2  23      361.50      431.57     56.23 o 
 -30   2  23      186.64      228.16     45.98 o 
 -28   2  23      560.49      816.45     70.80 o 
 -26   2  23      453.14      509.30     69.05 o 
 -24   2  23      965.75      957.46     71.65 o 
 -22   2  23      615.03      647.71     60.69 o 
 -20   2  23      124.78      144.81     36.65 o 
 -18   2  23       18.26       52.68     29.60 o 
 -16   2  23      388.05      483.01     52.76 o 
 -14   2  23      131.23      180.95     72.39 o 
 -12   2  23       89.36       88.60     41.39 o 
 -10   2  23      407.87      406.58     64.61 o 
  -8   2  23      453.45      475.42     70.55 o 
  -6   2  23       99.58      125.76     46.70 o 
  -4   2  23      406.90      478.31     86.23 o 
  -2   2  23       32.20        1.16     38.79 o 
   0   2  23       28.23       20.05     56.10 o 
   2   2  23       68.51       28.33     48.33 o 
 -25   3  23       20.56       19.26     71.58 o 
 -23   3  23     1150.98     1428.81    201.21 o 
 -21   3  23       30.59      -30.91     56.12 o 
 -19   3  23      918.89      812.90    147.44 o 
 -17   3  23        4.04      -87.61     47.43 o 
 -15   3  23     1168.41     1127.69    170.91 o 
 -13   3  23      201.23      168.81     58.80 o 
 -11   3  23       58.17       84.35     48.30 o 
  -9   3  23      239.06      214.72     81.50 o 
  -7   3  23       43.60       48.91     53.57 o 
 -40   0  24       20.04       45.01     30.91 o 
 -38   0  24     1540.34     1892.04    101.83 o 
 -36   0  24        5.63       12.61     26.13 o 
 -34   0  24      208.53      226.99     57.95 o 
 -32   0  24      183.05      152.96     33.57 o 
 -30   0  24     1177.82     1223.71    109.41 o 
 -28   0  24      244.64      211.64     34.59 o 
 -26   0  24     1789.13     1645.23     90.82 o 
 -24   0  24       14.44      -15.53     24.60 o 
 -22   0  24       91.56       76.67     32.04 o 
 -20   0  24      102.18      115.20     33.48 o 
 -18   0  24      113.03      137.27     35.79 o 
 -16   0  24      142.73      110.09     33.01 o 
 -14   0  24     9296.41     9558.77    297.16 o 
 -12   0  24     1239.36     1217.54     82.99 o 
 -10   0  24        8.62      -16.22     26.73 o 
  -8   0  24      579.89      589.87     64.87 o 
  -6   0  24     1433.67     1507.04     94.40 o 
  -4   0  24     2500.08     2719.65    130.23 o 
  -2   0  24       10.99      -11.60     31.97 o 
   0   0  24      388.67      356.26     61.12 o 
   2   0  24      251.12      342.15     62.56 o 
   4   0  24        3.14      -46.69     38.33 o 
 -39   1  24     1150.00     1273.46     91.06 o 
 -37   1  24       12.21       33.77     30.30 o 
 -35   1  24       11.72        2.34     29.32 o 
 -33   1  24      468.11      452.38     53.94 o 
 -31   1  24       25.52       29.54     28.39 o 
 -29   1  24      174.59      107.55     59.52 o 
 -27   1  24      815.42      745.18     62.37 o 
 -25   1  24       47.83       26.30     25.39 o 
 -23   1  24      175.20      148.20     32.65 o 
 -21   1  24      305.07      283.18     26.27 o 
 -19   1  24       82.01       59.53     18.67 o 
 -17   1  24     2802.79     3048.68     77.96 o 
 -15   1  24      181.88      173.74     23.35 o 
 -13   1  24      464.96      505.15     69.36 o 
 -11   1  24        5.39        1.71     23.16 o 
  -9   1  24       13.82       25.19     20.72 o 
  -7   1  24       19.45      -16.74     23.75 o 
  -5   1  24       54.77       91.97     26.06 o 
  -3   1  24      129.54      150.97     31.24 o 
  -1   1  24       25.72       45.88     48.88 o 
   1   1  24      511.70      448.37     45.60 o 
   3   1  24       44.71      -76.25     38.12 o 
 -34   2  24      382.14      472.85     82.09 o 
 -32   2  24       29.53       48.08     38.49 o 
 -30   2  24        0.20        8.63     30.61 o 
 -28   2  24        1.03      -11.14     33.01 o 
 -26   2  24       98.91       37.17     33.26 o 
 -24   2  24      154.32      189.24     40.63 o 
 -22   2  24     2595.72     2707.12    109.15 o 
 -20   2  24      651.68      687.10     62.47 o 
 -18   2  24      913.03     1089.02    130.98 o 
 -16   2  24      113.62      136.12     36.49 o 
 -14   2  24      155.47      130.88     36.82 o 
 -12   2  24      600.41      478.62     72.90 o 
 -10   2  24        1.07       49.02     41.18 o 
  -8   2  24      272.96      291.28     58.74 o 
  -6   2  24       58.52       46.91     42.40 o 
  -4   2  24       18.63       36.39     28.90 o 
  -2   2  24      252.08      286.26     63.77 o 
 -23   3  24      996.04      733.77    144.48 o 
 -21   3  24      294.30      203.68     98.61 o 
 -19   3  24       15.34       39.80     68.98 o 
 -17   3  24       23.88      -31.39     51.85 o 
 -15   3  24       48.95      108.00     79.20 o 
 -13   3  24       63.67      -47.22     40.11 o 
 -37   1  25        0.02       -2.37     30.06 o 
 -35   1  25      132.54      129.71     37.51 o 
 -33   1  25       64.11        2.66     51.72 o 
 -31   1  25      255.61      215.39     41.68 o 
 -29   1  25        3.90      -17.66     24.76 o 
 -27   1  25        5.73        7.55     23.85 o 
 -25   1  25       10.37       34.96     26.83 o 
 -23   1  25     1382.67     1448.29    199.58 o 
 -21   1  25      673.84      664.44     58.45 o 
 -19   1  25       83.28       52.35     33.73 o 
 -17   1  25      185.76      192.08     27.05 o 
 -15   1  25     1750.65     1826.55     66.55 o 
 -13   1  25       69.58       29.50     26.82 o 
 -11   1  25      570.77      592.24     43.96 o 
  -9   1  25      381.92      402.84     37.54 o 
  -7   1  25        5.71        3.99     21.70 o 
  -5   1  25        5.00      -22.81     23.02 o 
  -3   1  25     1161.95     1071.94     60.84 o 
  -1   1  25        1.89      -22.29     25.76 o 
   1   1  25      233.22      203.32     57.55 o 
 -32   2  25      331.16      388.26     55.82 o 
 -30   2  25       37.71       21.66     32.39 o 
 -28   2  25        4.36        7.86     30.41 o 
 -26   2  25        0.22      -25.00     36.63 o 
 -24   2  25      775.62      745.68     67.17 o 
 -22   2  25     1126.48     1276.16     79.78 o 
 -20   2  25     1287.82     1372.85    112.07 o 
 -18   2  25       15.52       31.03     31.86 o 
 -16   2  25      300.58      359.78     60.34 o 
 -14   2  25      650.21      616.41     76.39 o 
 -12   2  25      185.63      217.23     37.88 o 
 -10   2  25      945.78      949.43     65.71 o 
  -8   2  25       34.49       43.22     52.26 o 
  -6   2  25      125.89      141.85     53.61 o 
  -4   2  25      175.46      229.60     60.67 o 
 -38   0  26     1317.18     1475.22    103.80 o 
 -36   0  26      308.24      319.95     94.07 o 
 -34   0  26       47.01       29.81     34.13 o 
 -32   0  26     1631.10     1597.59     93.50 o 
 -30   0  26      221.56      170.83     42.00 o 
 -28   0  26      147.07      155.02     40.85 o 
 -26   0  26     1419.39     1438.63     89.71 o 
 -24   0  26        0.00       -4.51     26.45 o 
 -22   0  26     1197.71     1071.19     78.10 o 
 -20   0  26        5.70       -1.62     27.46 o 
 -18   0  26        8.74       45.21     31.87 o 
 -16   0  26     1345.86     1392.29     90.53 o 
 -14   0  26      551.09      528.28     63.42 o 
 -12   0  26      721.10      537.97     64.54 o 
 -10   0  26       13.78        9.23     31.91 o 
  -8   0  26      722.62      660.50     73.56 o 
  -6   0  26      119.33       68.33     40.47 o 
  -4   0  26      698.78      632.17     75.68 o 
  -2   0  26        0.23       -9.91     38.39 o 
   0   0  26      115.72      184.32     54.57 o 
 -37   1  26      200.72      237.73     64.10 o 
 -35   1  26      299.73      260.61     86.81 o 
 -33   1  26      742.03      746.05    206.57 o 
 -31   1  26      179.84      136.25     35.53 o 
 -29   1  26      322.71      359.75     49.55 o 
 -27   1  26      527.67      486.61     60.82 o 
 -25   1  26       27.22       10.26     26.98 o 
 -23   1  26        2.51       56.83     57.43 o 
 -21   1  26       26.80      -14.33     29.22 o 
 -19   1  26      586.42      471.77     62.59 o 
 -17   1  26      953.44      904.68     49.96 o 
 -15   1  26      109.52      133.51     34.71 o 
 -13   1  26     2390.64     2371.04     79.07 o 
 -11   1  26        0.00       12.91     21.82 o 
  -9   1  26      311.18      243.03     36.77 o 
  -7   1  26        0.70       -1.81     23.75 o 
  -5   1  26       63.37       83.27     33.00 o 
  -3   1  26      468.17      578.72     77.83 o 
  -1   1  26       99.34      112.02     49.05 o 
 -32   2  26      353.87      445.22     58.17 o 
 -30   2  26      106.90       92.63     37.48 o 
 -28   2  26       21.69       -3.24     29.72 o 
 -26   2  26        0.02       -3.76     31.25 o 
 -24   2  26       68.92       21.26     30.71 o 
 -22   2  26      216.45      171.43     94.60 o 
 -20   2  26     1261.98     1295.13     81.48 o 
 -18   2  26        4.49       -6.14     30.03 o 
 -16   2  26      147.38      112.26     37.10 o 
 -14   2  26      244.13      248.65     40.17 o 
 -12   2  26      330.08      357.87     45.08 o 
 -10   2  26      235.83      217.03     54.90 o 
  -8   2  26      603.43      903.44     95.50 o 
  -6   2  26       13.41      -38.54     41.17 o 
 -35   1  27      161.84       64.02     35.83 o 
 -33   1  27      107.75       74.62     33.95 o 
 -31   1  27       33.56       62.00     31.58 o 
 -29   1  27        0.37       18.15     28.21 o 
 -27   1  27      116.60      124.39     33.92 o 
 -25   1  27     1033.21     1087.56     91.54 o 
 -23   1  27       43.67       96.81     39.80 o 
 -21   1  27       14.11       46.75     33.60 o 
 -19   1  27       15.98       25.81     35.70 o 
 -17   1  27       42.32      -14.76     32.90 o 
 -15   1  27      682.24      692.33     77.01 o 
 -13   1  27      865.47      930.96     91.24 o 
 -11   1  27      381.87      399.64     64.96 o 
  -9   1  27      370.17      377.29     64.71 o 
  -7   1  27      146.57      197.60     56.24 o 
  -5   1  27        5.29      -20.39     39.13 o 
 -30   2  27        0.25      -40.45     29.79 o 
 -28   2  27      902.61     1169.44     88.82 o 
 -26   2  27        1.41      -18.85     28.64 o 
 -24   2  27       11.20      -11.99     40.82 o 
 -22   2  27      340.40      280.49     48.94 o 
 -20   2  27      489.39      482.03     58.80 o 
 -18   2  27      489.32      487.85     58.12 o 
 -16   2  27       53.87       27.39     35.63 o 
 -14   2  27       73.54       34.97     40.17 o 
 -12   2  27      363.72      426.06     68.40 o 
 -10   2  27       33.11       -0.72     45.13 o 
 -36   0  28       24.23        4.01     35.46 o 
 -34   0  28      303.78      353.65     57.44 o 
 -32   0  28       61.97       13.10     32.12 o 
 -30   0  28      407.26      323.28     53.81 o 
 -28   0  28        1.97        5.45     31.73 o 
 -26   0  28      110.29      135.51     42.10 o 
 -24   0  28      105.66      134.97     41.98 o 
 -22   0  28       36.42       47.11     35.14 o 
 -20   0  28       33.91       10.44     33.87 o 
 -18   0  28      340.02      415.47     60.14 o 
 -16   0  28        2.39        6.44     32.13 o 
 -14   0  28      372.57      443.09     62.91 o 
 -12   0  28      340.29      263.40     52.63 o 
 -10   0  28     1688.90     1951.51    113.85 o 
  -8   0  28     1771.10     2183.60    122.75 o 
  -6   0  28      221.81      258.16     58.07 o 
 -33   1  28      197.53      271.89     47.47 o 
 -31   1  28      153.26      226.36     86.00 o 
 -29   1  28       79.53       39.13     37.01 o 
 -27   1  28       56.75      -13.22     33.62 o 
 -25   1  28      808.04      900.31     85.18 o 
 -23   1  28      191.71      155.57     43.62 o 
 -21   1  28      942.08     1047.58     93.48 o 
 -19   1  28      714.62      557.25     71.04 o 
 -17   1  28      611.25      548.82     71.22 o 
 -15   1  28      509.30      466.24     68.86 o 
 -13   1  28        7.55        7.71     37.86 o 
 -11   1  28        4.98       19.37     40.87 o 
  -9   1  28        0.19      -35.45     39.38 o 
  -7   1  28      217.54      219.72     56.93 o 
 -26   2  28        0.31        5.99     31.39 o 
 -24   2  28        3.45      -26.29     31.53 o 
 -22   2  28       11.21       40.32     34.92 o 
 -20   2  28       64.19       65.69     36.64 o 
 -18   2  28      538.74      538.45     72.59 o 
 -16   2  28       26.52       12.77     40.36 o 
 -14   2  28     1714.34     1952.54    122.08 o 
 -31   1  29      133.59       93.04     43.12 o 
 -29   1  29        2.15      -26.43     33.14 o 
 -27   1  29       11.68       -8.43     33.55 o 
 -25   1  29      189.32      250.34     51.67 o 
 -23   1  29      552.85      455.71     67.41 o 
 -21   1  29     1032.54      981.34     91.45 o 
 -19   1  29       48.65       79.70     44.78 o 
 -17   1  29        6.30       -3.50     35.16 o 
 -15   1  29      769.95      767.99     86.83 o 
 -13   1  29     1577.29     1338.60    111.06 o 
 -11   1  29       11.28      -27.98     40.77 o 
 -32   0  30      951.05      884.14     84.20 o 
 -30   0  30      790.59      773.85     77.97 o 
 -28   0  30       44.02        9.01     35.96 o 
 -26   0  30     1454.93     1719.00    105.25 o 
 -24   0  30      725.85      751.31     80.38 o 
 -22   0  30       15.51      -30.73     34.13 o 
 -20   0  30      113.74       16.50     36.53 o 
 -18   0  30      433.27      365.93     61.07 o 
 -16   0  30       61.42       68.27     43.16 o 
 -14   0  30      148.87      166.60     50.00 o 
 -12   0  30        2.68        7.03     35.39 o 
 -29   1  30       45.26       52.43     40.50 o 
 -27   1  30        2.28      -40.62     30.67 o 
 -25   1  30       25.60       28.90     40.03 o 
 -23   1  30        1.58      -55.05     33.98 o 
 -21   1  30      991.74     1185.83    104.71 o 
 -19   1  30      365.21      390.61     66.05 o 
 -17   1  30       15.65        0.54     38.13 o 
 -15   1  30        3.40       60.64     43.83 o 
                                                 
